# Supplementary material for: Single-cell genomics of multiple uncultured stramenopiles reveals underestimated functional diversity across oceans
Source: Nat Commun. 2018 Jan 22;9:310. doi: 10.1038/s41467-017-02235-3 (PMC5778133; doi:10.1038/s41467-017-02235-3)
Supplement: Supplementary file 4 — Supplementary Data 1 [file 41467_2017_2235_MOESM4_ESM.xlsx]

## Sheet: Sample Methodological Context
Supplementary data 1: Methodological context for metagenomic samples.
Sample label	Sample material label	Method label	Size fraction lower threshold	Size fraction upper threshold	Additional methodological context
(Tara Oceans ID)	(TARA_station#_depth_size-fraction)	(protocol-label_size-fraction)	(micrometre)	(micrometre)	(url)
TARA_X000000408	TARA_004_DCM_0.8-5	SEQ-(100L-or-15min)_W0.8-5	0.8	5	https://ws.pangaea.de/dds-fdp/rest/panquery?datasetDOI=doi.pangaea.de/10.1594/PANGAEA.842197&filterParameterValue=1,TARA_X000000408
TARA_X000000323	TARA_004_SRF_0.8-5	SEQ-(100L-or-15min)_W0.8-5	0.8	5	https://ws.pangaea.de/dds-fdp/rest/panquery?datasetDOI=doi.pangaea.de/10.1594/PANGAEA.842197&filterParameterValue=1,TARA_X000000323
TARA_X000000567	TARA_005_DCM_0.8-5	SEQ-(100L-or-15min)_W0.8-5	0.8	5	https://ws.pangaea.de/dds-fdp/rest/panquery?datasetDOI=doi.pangaea.de/10.1594/PANGAEA.842197&filterParameterValue=1,TARA_X000000567
TARA_X000000488	TARA_005_SRF_0.8-5	SEQ-(100L-or-15min)_W0.8-5	0.8	5	https://ws.pangaea.de/dds-fdp/rest/panquery?datasetDOI=doi.pangaea.de/10.1594/PANGAEA.842197&filterParameterValue=1,TARA_X000000488
TARA_X000000706	TARA_006_DCM_0.8-5	SEQ-(100L-or-15min)_W0.8-5	0.8	5	https://ws.pangaea.de/dds-fdp/rest/panquery?datasetDOI=doi.pangaea.de/10.1594/PANGAEA.842197&filterParameterValue=1,TARA_X000000706
TARA_X000000608	TARA_006_SRF_0.8-5	SEQ-(100L-or-15min)_W0.8-5	0.8	5	https://ws.pangaea.de/dds-fdp/rest/panquery?datasetDOI=doi.pangaea.de/10.1594/PANGAEA.842197&filterParameterValue=1,TARA_X000000608
TARA_A200000158	TARA_007_DCM_0.8-5	SEQ-(100L-or-15min)_W0.8-5	0.8	5	https://ws.pangaea.de/dds-fdp/rest/panquery?datasetDOI=doi.pangaea.de/10.1594/PANGAEA.842197&filterParameterValue=1,TARA_A200000158
TARA_A200000123	TARA_007_SRF_0.8-5	SEQ-(100L-or-15min)_W0.8-5	0.8	5	https://ws.pangaea.de/dds-fdp/rest/panquery?datasetDOI=doi.pangaea.de/10.1594/PANGAEA.842197&filterParameterValue=1,TARA_A200000123
TARA_X000001040	TARA_009_DCM_0.8-5	SEQ-(100L-or-15min)_W0.8-5	0.8	5	https://ws.pangaea.de/dds-fdp/rest/panquery?datasetDOI=doi.pangaea.de/10.1594/PANGAEA.842197&filterParameterValue=1,TARA_X000001040
TARA_A100000035	TARA_016_DCM_0.8-5	SEQ-(100L-or-15min)_W0.8-5	0.8	5	https://ws.pangaea.de/dds-fdp/rest/panquery?datasetDOI=doi.pangaea.de/10.1594/PANGAEA.842197&filterParameterValue=1,TARA_A100000035
TARA_A100000032	TARA_016_SRF_0.8-5	SEQ-(100L-or-15min)_W0.8-5	0.8	5	https://ws.pangaea.de/dds-fdp/rest/panquery?datasetDOI=doi.pangaea.de/10.1594/PANGAEA.842197&filterParameterValue=1,TARA_A100000032
TARA_A100000604	TARA_018_DCM_0.8-5	SEQ-(100L-or-15min)_W0.8-5	0.8	5	https://ws.pangaea.de/dds-fdp/rest/panquery?datasetDOI=doi.pangaea.de/10.1594/PANGAEA.842197&filterParameterValue=1,TARA_A100000604
TARA_A100000595	TARA_018_SRF_0.8-5	SEQ-(100L-or-15min)_W0.8-5	0.8	5	https://ws.pangaea.de/dds-fdp/rest/panquery?datasetDOI=doi.pangaea.de/10.1594/PANGAEA.842197&filterParameterValue=1,TARA_A100000595
TARA_A100000698	TARA_022_DCM_0.8-5	SEQ-(100L-or-15min)_W0.8-5	0.8	5	https://ws.pangaea.de/dds-fdp/rest/panquery?datasetDOI=doi.pangaea.de/10.1594/PANGAEA.842197&filterParameterValue=1,TARA_A100000698
TARA_A100000534	TARA_022_SRF_0.8-5	SEQ-(100L-or-15min)_W0.8-5	0.8	5	https://ws.pangaea.de/dds-fdp/rest/panquery?datasetDOI=doi.pangaea.de/10.1594/PANGAEA.842197&filterParameterValue=1,TARA_A100000534
TARA_A100000555	TARA_023_DCM_0.8-5	SEQ-(100L-or-15min)_W0.8-5	0.8	5	https://ws.pangaea.de/dds-fdp/rest/panquery?datasetDOI=doi.pangaea.de/10.1594/PANGAEA.842197&filterParameterValue=1,TARA_A100000555
TARA_A100000552	TARA_023_SRF_0.8-5	SEQ-(100L-or-15min)_W0.8-5	0.8	5	https://ws.pangaea.de/dds-fdp/rest/panquery?datasetDOI=doi.pangaea.de/10.1594/PANGAEA.842197&filterParameterValue=1,TARA_A100000552
TARA_A100000396	TARA_025_DCM_0.8-5	SEQ-(100L-or-15min)_W0.8-5	0.8	5	https://ws.pangaea.de/dds-fdp/rest/panquery?datasetDOI=doi.pangaea.de/10.1594/PANGAEA.842197&filterParameterValue=1,TARA_A100000396
TARA_A100000393	TARA_025_SRF_0.8-5	SEQ-(100L-or-15min)_W0.8-5	0.8	5	https://ws.pangaea.de/dds-fdp/rest/panquery?datasetDOI=doi.pangaea.de/10.1594/PANGAEA.842197&filterParameterValue=1,TARA_A100000393
TARA_A100001332	TARA_030_DCM_0.8-5	SEQ-(100L-or-15min)_W0.8-5	0.8	5	https://ws.pangaea.de/dds-fdp/rest/panquery?datasetDOI=doi.pangaea.de/10.1594/PANGAEA.842197&filterParameterValue=1,TARA_A100001332
TARA_A100001639	TARA_030_SRF_0.8-5	SEQ-(100L-or-15min)_W0.8-5	0.8	5	https://ws.pangaea.de/dds-fdp/rest/panquery?datasetDOI=doi.pangaea.de/10.1594/PANGAEA.842197&filterParameterValue=1,TARA_A100001639
TARA_N000000323	TARA_034_DCM_0.8-5	SEQ-(100L-or-15min)_W0.8-5	0.8	5	https://ws.pangaea.de/dds-fdp/rest/panquery?datasetDOI=doi.pangaea.de/10.1594/PANGAEA.842197&filterParameterValue=1,TARA_N000000323
TARA_N000000327	TARA_034_SRF_0.8-5	SEQ-(100L-or-15min)_W0.8-5	0.8	5	https://ws.pangaea.de/dds-fdp/rest/panquery?datasetDOI=doi.pangaea.de/10.1594/PANGAEA.842197&filterParameterValue=1,TARA_N000000327
TARA_N000000317	TARA_036_DCM_0.8-5	SEQ-(100L-or-15min)_W0.8-5	0.8	5	https://ws.pangaea.de/dds-fdp/rest/panquery?datasetDOI=doi.pangaea.de/10.1594/PANGAEA.842197&filterParameterValue=1,TARA_N000000317
TARA_N000000316	TARA_036_SRF_0.8-5	SEQ-(100L-or-15min)_W0.8-5	0.8	5	https://ws.pangaea.de/dds-fdp/rest/panquery?datasetDOI=doi.pangaea.de/10.1594/PANGAEA.842197&filterParameterValue=1,TARA_N000000316
TARA_N000000029	TARA_038_SRF_0.8-5	SEQ-(100L-or-15min)_W0.8-5	0.8	5	https://ws.pangaea.de/dds-fdp/rest/panquery?datasetDOI=doi.pangaea.de/10.1594/PANGAEA.842197&filterParameterValue=1,TARA_N000000029
TARA_N000000006	TARA_039_SRF_0.8-5	SEQ-(100L-or-15min)_W0.8-5	0.8	5	https://ws.pangaea.de/dds-fdp/rest/panquery?datasetDOI=doi.pangaea.de/10.1594/PANGAEA.842197&filterParameterValue=1,TARA_N000000006
TARA_N000000072	TARA_041_DCM_0.8-5	SEQ-(100L-or-15min)_W0.8-5	0.8	5	https://ws.pangaea.de/dds-fdp/rest/panquery?datasetDOI=doi.pangaea.de/10.1594/PANGAEA.842197&filterParameterValue=1,TARA_N000000072
TARA_N000000071	TARA_041_SRF_0.8-5	SEQ-(100L-or-15min)_W0.8-5	0.8	5	https://ws.pangaea.de/dds-fdp/rest/panquery?datasetDOI=doi.pangaea.de/10.1594/PANGAEA.842197&filterParameterValue=1,TARA_N000000071
TARA_N000000086	TARA_042_DCM_0.8-5	SEQ-(100L-or-15min)_W0.8-5	0.8	5	https://ws.pangaea.de/dds-fdp/rest/panquery?datasetDOI=doi.pangaea.de/10.1594/PANGAEA.842197&filterParameterValue=1,TARA_N000000086
TARA_N000000085	TARA_042_SRF_0.8-5	SEQ-(100L-or-15min)_W0.8-5	0.8	5	https://ws.pangaea.de/dds-fdp/rest/panquery?datasetDOI=doi.pangaea.de/10.1594/PANGAEA.842197&filterParameterValue=1,TARA_N000000085
TARA_N000000292	TARA_043_SRF_0.8-5	SEQ-(100L-or-15min)_W0.8-5	0.8	5	https://ws.pangaea.de/dds-fdp/rest/panquery?datasetDOI=doi.pangaea.de/10.1594/PANGAEA.842197&filterParameterValue=1,TARA_N000000292
TARA_N000000255	TARA_045_SRF_0.8-5	SEQ-(100L-or-15min)_W0.8-5	0.8	5	https://ws.pangaea.de/dds-fdp/rest/panquery?datasetDOI=doi.pangaea.de/10.1594/PANGAEA.842197&filterParameterValue=1,TARA_N000000255
TARA_N000000267	TARA_046_SRF_0.8-5	SEQ-(100L-or-15min)_W0.8-5	0.8	5	https://ws.pangaea.de/dds-fdp/rest/panquery?datasetDOI=doi.pangaea.de/10.1594/PANGAEA.842197&filterParameterValue=1,TARA_N000000267
TARA_N000000217	TARA_051_DCM_0.8-5	SEQ-(100L-or-15min)_W0.8-5	0.8	5	https://ws.pangaea.de/dds-fdp/rest/panquery?datasetDOI=doi.pangaea.de/10.1594/PANGAEA.842197&filterParameterValue=1,TARA_N000000217
TARA_N000000214	TARA_051_SRF_0.8-5	SEQ-(100L-or-15min)_W0.8-5	0.8	5	https://ws.pangaea.de/dds-fdp/rest/panquery?datasetDOI=doi.pangaea.de/10.1594/PANGAEA.842197&filterParameterValue=1,TARA_N000000214
TARA_N000000600	TARA_052_DCM_0.8-5	SEQ-(100L-or-15min)_W0.8-5	0.8	5	https://ws.pangaea.de/dds-fdp/rest/panquery?datasetDOI=doi.pangaea.de/10.1594/PANGAEA.842197&filterParameterValue=1,TARA_N000000600
TARA_N000000598	TARA_052_SRF_0.8-5	SEQ-(100L-or-15min)_W0.8-5	0.8	5	https://ws.pangaea.de/dds-fdp/rest/panquery?datasetDOI=doi.pangaea.de/10.1594/PANGAEA.842197&filterParameterValue=1,TARA_N000000598
TARA_N000000419	TARA_058_DCM_0.8-5	SEQ-(100L-or-15min)_W0.8-5	0.8	5	https://ws.pangaea.de/dds-fdp/rest/panquery?datasetDOI=doi.pangaea.de/10.1594/PANGAEA.842197&filterParameterValue=1,TARA_N000000419
TARA_N000000469	TARA_058_SRF_0.8-5	SEQ-(100L-or-15min)_W0.8-5	0.8	5	https://ws.pangaea.de/dds-fdp/rest/panquery?datasetDOI=doi.pangaea.de/10.1594/PANGAEA.842197&filterParameterValue=1,TARA_N000000469
TARA_N000000524	TARA_064_DCM_0.8-5	SEQ-(100L-or-15min)_W0.8-5	0.8	5	https://ws.pangaea.de/dds-fdp/rest/panquery?datasetDOI=doi.pangaea.de/10.1594/PANGAEA.842197&filterParameterValue=1,TARA_N000000524
TARA_N000000522	TARA_064_SRF_0.8-5	SEQ-(100L-or-15min)_W0.8-5	0.8	5	https://ws.pangaea.de/dds-fdp/rest/panquery?datasetDOI=doi.pangaea.de/10.1594/PANGAEA.842197&filterParameterValue=1,TARA_N000000522
TARA_N000000961	TARA_065_DCM_0.8-5	SEQ-(100L-or-15min)_W0.8-5	0.8	5	https://ws.pangaea.de/dds-fdp/rest/panquery?datasetDOI=doi.pangaea.de/10.1594/PANGAEA.842197&filterParameterValue=1,TARA_N000000961
TARA_N000000959	TARA_065_SRF_0.8-5	SEQ-(100L-or-15min)_W0.8-5	0.8	5	https://ws.pangaea.de/dds-fdp/rest/panquery?datasetDOI=doi.pangaea.de/10.1594/PANGAEA.842197&filterParameterValue=1,TARA_N000000959
TARA_N000000807	TARA_066_DCM_0.8-5	SEQ-(100L-or-15min)_W0.8-5	0.8	5	https://ws.pangaea.de/dds-fdp/rest/panquery?datasetDOI=doi.pangaea.de/10.1594/PANGAEA.842197&filterParameterValue=1,TARA_N000000807
TARA_N000000805	TARA_066_SRF_0.8-5	SEQ-(100L-or-15min)_W0.8-5	0.8	5	https://ws.pangaea.de/dds-fdp/rest/panquery?datasetDOI=doi.pangaea.de/10.1594/PANGAEA.842197&filterParameterValue=1,TARA_N000000805
TARA_N000000756	TARA_067_SRF_0.8-5	SEQ-(100L-or-15min)_W0.8-5	0.8	5	https://ws.pangaea.de/dds-fdp/rest/panquery?datasetDOI=doi.pangaea.de/10.1594/PANGAEA.842197&filterParameterValue=1,TARA_N000000756
TARA_N000000728	TARA_068_DCM_0.8-5	SEQ-(100L-or-15min)_W0.8-5	0.8	5	https://ws.pangaea.de/dds-fdp/rest/panquery?datasetDOI=doi.pangaea.de/10.1594/PANGAEA.842197&filterParameterValue=1,TARA_N000000728
TARA_N000000722	TARA_068_SRF_0.8-5	SEQ-(100L-or-15min)_W0.8-5	0.8	5	https://ws.pangaea.de/dds-fdp/rest/panquery?datasetDOI=doi.pangaea.de/10.1594/PANGAEA.842197&filterParameterValue=1,TARA_N000000722
TARA_N000000678	TARA_070_SRF_0.8-5	SEQ-(100L-or-15min)_W0.8-5	0.8	5	https://ws.pangaea.de/dds-fdp/rest/panquery?datasetDOI=doi.pangaea.de/10.1594/PANGAEA.842197&filterParameterValue=1,TARA_N000000678
TARA_N000000833	TARA_072_DCM_0.8-5	SEQ-(100L-or-15min)_W0.8-5	0.8	5	https://ws.pangaea.de/dds-fdp/rest/panquery?datasetDOI=doi.pangaea.de/10.1594/PANGAEA.842197&filterParameterValue=1,TARA_N000000833
TARA_N000000860	TARA_076_DCM_0.8-5	SEQ-(100L-or-15min)_W0.8-5	0.8	5	https://ws.pangaea.de/dds-fdp/rest/panquery?datasetDOI=doi.pangaea.de/10.1594/PANGAEA.842197&filterParameterValue=1,TARA_N000000860
TARA_N000000855	TARA_076_SRF_0.8-5	SEQ-(100L-or-15min)_W0.8-5	0.8	5	https://ws.pangaea.de/dds-fdp/rest/panquery?datasetDOI=doi.pangaea.de/10.1594/PANGAEA.842197&filterParameterValue=1,TARA_N000000855
TARA_N000000622	TARA_078_DCM_0.8-5	SEQ-(100L-or-15min)_W0.8-5	0.8	5	https://ws.pangaea.de/dds-fdp/rest/panquery?datasetDOI=doi.pangaea.de/10.1594/PANGAEA.842197&filterParameterValue=1,TARA_N000000622
TARA_N000000620	TARA_078_SRF_0.8-5	SEQ-(100L-or-15min)_W0.8-5	0.8	5	https://ws.pangaea.de/dds-fdp/rest/panquery?datasetDOI=doi.pangaea.de/10.1594/PANGAEA.842197&filterParameterValue=1,TARA_N000000620
TARA_N000001485	TARA_080_DCM_0.8-5	SEQ-(100L-or-15min)_W0.8-5	0.8	5	https://ws.pangaea.de/dds-fdp/rest/panquery?datasetDOI=doi.pangaea.de/10.1594/PANGAEA.842197&filterParameterValue=1,TARA_N000001485
TARA_N000001491	TARA_080_SRF_0.8-5	SEQ-(100L-or-15min)_W0.8-5	0.8	5	https://ws.pangaea.de/dds-fdp/rest/panquery?datasetDOI=doi.pangaea.de/10.1594/PANGAEA.842197&filterParameterValue=1,TARA_N000001491
TARA_N000001436	TARA_081_SRF_0.8-5	SEQ-(100L-or-15min)_W0.8-5	0.8	5	https://ws.pangaea.de/dds-fdp/rest/panquery?datasetDOI=doi.pangaea.de/10.1594/PANGAEA.842197&filterParameterValue=1,TARA_N000001436
TARA_N000001386	TARA_082_SRF_0.8-5	SEQ-(100L-or-15min)_W0.8-5	0.8	5	https://ws.pangaea.de/dds-fdp/rest/panquery?datasetDOI=doi.pangaea.de/10.1594/PANGAEA.842197&filterParameterValue=1,TARA_N000001386
TARA_N000001374	TARA_083_SRF_0.8-5	SEQ-(100L-or-15min)_W0.8-5	0.8	5	https://ws.pangaea.de/dds-fdp/rest/panquery?datasetDOI=doi.pangaea.de/10.1594/PANGAEA.842197&filterParameterValue=1,TARA_N000001374
TARA_N000001438	TARA_084_SRF_0.8-5	SEQ-(100L-or-15min)_W0.8-5	0.8	5	https://ws.pangaea.de/dds-fdp/rest/panquery?datasetDOI=doi.pangaea.de/10.1594/PANGAEA.842197&filterParameterValue=1,TARA_N000001438
TARA_N000001030	TARA_085_DCM_0.8-5	SEQ-(100L-or-15min)_W0.8-5	0.8	5	https://ws.pangaea.de/dds-fdp/rest/panquery?datasetDOI=doi.pangaea.de/10.1594/PANGAEA.842197&filterParameterValue=1,TARA_N000001030
TARA_N000001028	TARA_085_SRF_0.8-5	SEQ-(100L-or-15min)_W0.8-5	0.8	5	https://ws.pangaea.de/dds-fdp/rest/panquery?datasetDOI=doi.pangaea.de/10.1594/PANGAEA.842197&filterParameterValue=1,TARA_N000001028
TARA_N000001217	TARA_089_SRF_0.8-5	SEQ-(100L-or-15min)_W0.8-5	0.8	5	https://ws.pangaea.de/dds-fdp/rest/panquery?datasetDOI=doi.pangaea.de/10.1594/PANGAEA.842197&filterParameterValue=1,TARA_N000001217
TARA_N000001299	TARA_092_SRF_0.8-5	SEQ-(100L-or-15min)_W0.8-5	0.8	5	https://ws.pangaea.de/dds-fdp/rest/panquery?datasetDOI=doi.pangaea.de/10.1594/PANGAEA.842197&filterParameterValue=1,TARA_N000001299
TARA_N000001111	TARA_093_DCM_0.8-5	SEQ-(100L-or-15min)_W0.8-5	0.8	5	https://ws.pangaea.de/dds-fdp/rest/panquery?datasetDOI=doi.pangaea.de/10.1594/PANGAEA.842197&filterParameterValue=1,TARA_N000001111
TARA_N000001296	TARA_093_SRF_0.8-5	SEQ-(100L-or-15min)_W0.8-5	0.8	5	https://ws.pangaea.de/dds-fdp/rest/panquery?datasetDOI=doi.pangaea.de/10.1594/PANGAEA.842197&filterParameterValue=1,TARA_N000001296
TARA_N000001236	TARA_096_DCM_0.8-5	SEQ-(100L-or-15min)_W0.8-5	0.8	5	https://ws.pangaea.de/dds-fdp/rest/panquery?datasetDOI=doi.pangaea.de/10.1594/PANGAEA.842197&filterParameterValue=1,TARA_N000001236
TARA_N000001256	TARA_096_SRF_0.8-5	SEQ-(100L-or-15min)_W0.8-5	0.8	5	https://ws.pangaea.de/dds-fdp/rest/panquery?datasetDOI=doi.pangaea.de/10.1594/PANGAEA.842197&filterParameterValue=1,TARA_N000001256
TARA_N000001525	TARA_097_DCM_0.8-5	SEQ-(100L-or-15min)_W0.8-5	0.8	5	https://ws.pangaea.de/dds-fdp/rest/panquery?datasetDOI=doi.pangaea.de/10.1594/PANGAEA.842197&filterParameterValue=1,TARA_N000001525
TARA_N000001522	TARA_097_SRF_0.8-5	SEQ-(100L-or-15min)_W0.8-5	0.8	5	https://ws.pangaea.de/dds-fdp/rest/panquery?datasetDOI=doi.pangaea.de/10.1594/PANGAEA.842197&filterParameterValue=1,TARA_N000001522
TARA_N000001588	TARA_098_DCM_0.8-5	SEQ-(100L-or-15min)_W0.8-5	0.8	5	https://ws.pangaea.de/dds-fdp/rest/panquery?datasetDOI=doi.pangaea.de/10.1594/PANGAEA.842197&filterParameterValue=1,TARA_N000001588
TARA_N000001574	TARA_098_SRF_0.8-5	SEQ-(100L-or-15min)_W0.8-5	0.8	5	https://ws.pangaea.de/dds-fdp/rest/panquery?datasetDOI=doi.pangaea.de/10.1594/PANGAEA.842197&filterParameterValue=1,TARA_N000001574
TARA_N000001610	TARA_100_DCM_0.8-5	SEQ-(100L-or-15min)_W0.8-5	0.8	5	https://ws.pangaea.de/dds-fdp/rest/panquery?datasetDOI=doi.pangaea.de/10.1594/PANGAEA.842197&filterParameterValue=1,TARA_N000001610
TARA_N000001652	TARA_102_DCM_0.8-5	SEQ-(100L-or-15min)_W0.8-5	0.8	5	https://ws.pangaea.de/dds-fdp/rest/panquery?datasetDOI=doi.pangaea.de/10.1594/PANGAEA.842197&filterParameterValue=1,TARA_N000001652
TARA_N000001692	TARA_106_DCM_0.8-5	SEQ-(100L-or-15min)_W0.8-5	0.8	5	https://ws.pangaea.de/dds-fdp/rest/panquery?datasetDOI=doi.pangaea.de/10.1594/PANGAEA.842197&filterParameterValue=1,TARA_N000001692
TARA_N000001690	TARA_106_SRF_0.8-5	SEQ-(100L-or-15min)_W0.8-5	0.8	5	https://ws.pangaea.de/dds-fdp/rest/panquery?datasetDOI=doi.pangaea.de/10.1594/PANGAEA.842197&filterParameterValue=1,TARA_N000001690
TARA_N000001732	TARA_109_DCM_0.8-5	SEQ-(100L-or-15min)_W0.8-5	0.8	5	https://ws.pangaea.de/dds-fdp/rest/panquery?datasetDOI=doi.pangaea.de/10.1594/PANGAEA.842197&filterParameterValue=1,TARA_N000001732
TARA_N000001730	TARA_109_SRF_0.8-5	SEQ-(100L-or-15min)_W0.8-5	0.8	5	https://ws.pangaea.de/dds-fdp/rest/panquery?datasetDOI=doi.pangaea.de/10.1594/PANGAEA.842197&filterParameterValue=1,TARA_N000001730
TARA_N000001752	TARA_110_DCM_0.8-5	SEQ-(100L-or-15min)_W0.8-5	0.8	5	https://ws.pangaea.de/dds-fdp/rest/panquery?datasetDOI=doi.pangaea.de/10.1594/PANGAEA.842197&filterParameterValue=1,TARA_N000001752
TARA_N000001750	TARA_110_SRF_0.8-5	SEQ-(100L-or-15min)_W0.8-5	0.8	5	https://ws.pangaea.de/dds-fdp/rest/panquery?datasetDOI=doi.pangaea.de/10.1594/PANGAEA.842197&filterParameterValue=1,TARA_N000001750
TARA_N000001870	TARA_112_SRF_0.8-5	SEQ-(100L-or-15min)_W0.8-5	0.8	5	https://ws.pangaea.de/dds-fdp/rest/panquery?datasetDOI=doi.pangaea.de/10.1594/PANGAEA.842197&filterParameterValue=1,TARA_N000001870
TARA_N000001896	TARA_113_SRF_0.8-5	SEQ-(100L-or-15min)_W0.8-5	0.8	5	https://ws.pangaea.de/dds-fdp/rest/panquery?datasetDOI=doi.pangaea.de/10.1594/PANGAEA.842197&filterParameterValue=1,TARA_N000001896
TARA_N000001948	TARA_122_DCM_0.8-5	SEQ-(100L-or-15min)_W0.8-5	0.8	5	https://ws.pangaea.de/dds-fdp/rest/panquery?datasetDOI=doi.pangaea.de/10.1594/PANGAEA.842197&filterParameterValue=1,TARA_N000001948
TARA_N000001938	TARA_122_SRF_0.8-5	SEQ-(100L-or-15min)_W0.8-5	0.8	5	https://ws.pangaea.de/dds-fdp/rest/panquery?datasetDOI=doi.pangaea.de/10.1594/PANGAEA.842197&filterParameterValue=1,TARA_N000001938
TARA_N000001992	TARA_123_SRF_0.8-5	SEQ-(100L-or-15min)_W0.8-5	0.8	5	https://ws.pangaea.de/dds-fdp/rest/panquery?datasetDOI=doi.pangaea.de/10.1594/PANGAEA.842197&filterParameterValue=1,TARA_N000001992
TARA_N000002037	TARA_124_SRF_0.8-5	SEQ-(100L-or-15min)_W0.8-5	0.8	5	https://ws.pangaea.de/dds-fdp/rest/panquery?datasetDOI=doi.pangaea.de/10.1594/PANGAEA.842197&filterParameterValue=1,TARA_N000002037
TARA_N000002019	TARA_125_SRF_0.8-5	SEQ-(100L-or-15min)_W0.8-5	0.8	5	https://ws.pangaea.de/dds-fdp/rest/panquery?datasetDOI=doi.pangaea.de/10.1594/PANGAEA.842197&filterParameterValue=1,TARA_N000002019
TARA_N000002291	TARA_128_DCM_0.8-5	SEQ-(100L-or-15min)_W0.8-5	0.8	5	https://ws.pangaea.de/dds-fdp/rest/panquery?datasetDOI=doi.pangaea.de/10.1594/PANGAEA.842197&filterParameterValue=1,TARA_N000002291
TARA_N000002289	TARA_128_SRF_0.8-5	SEQ-(100L-or-15min)_W0.8-5	0.8	5	https://ws.pangaea.de/dds-fdp/rest/panquery?datasetDOI=doi.pangaea.de/10.1594/PANGAEA.842197&filterParameterValue=1,TARA_N000002289
TARA_N000002312	TARA_129_DCM_0.8-5	SEQ-(100L-or-15min)_W0.8-5	0.8	5	https://ws.pangaea.de/dds-fdp/rest/panquery?datasetDOI=doi.pangaea.de/10.1594/PANGAEA.842197&filterParameterValue=1,TARA_N000002312
TARA_N000002310	TARA_129_SRF_0.8-5	SEQ-(100L-or-15min)_W0.8-5	0.8	5	https://ws.pangaea.de/dds-fdp/rest/panquery?datasetDOI=doi.pangaea.de/10.1594/PANGAEA.842197&filterParameterValue=1,TARA_N000002310
TARA_N000002354	TARA_131_DCM_0.8-5	SEQ-(100L-or-15min)_W0.8-5	0.8	5	https://ws.pangaea.de/dds-fdp/rest/panquery?datasetDOI=doi.pangaea.de/10.1594/PANGAEA.842197&filterParameterValue=1,TARA_N000002354
TARA_N000002352	TARA_131_SRF_0.8-5	SEQ-(100L-or-15min)_W0.8-5	0.8	5	https://ws.pangaea.de/dds-fdp/rest/panquery?datasetDOI=doi.pangaea.de/10.1594/PANGAEA.842197&filterParameterValue=1,TARA_N000002352
TARA_N000002418	TARA_132_DCM_0.8-5	SEQ-(100L-or-15min)_W0.8-5	0.8	5	https://ws.pangaea.de/dds-fdp/rest/panquery?datasetDOI=doi.pangaea.de/10.1594/PANGAEA.842197&filterParameterValue=1,TARA_N000002418
TARA_N000002416	TARA_132_SRF_0.8-5	SEQ-(100L-or-15min)_W0.8-5	0.8	5	https://ws.pangaea.de/dds-fdp/rest/panquery?datasetDOI=doi.pangaea.de/10.1594/PANGAEA.842197&filterParameterValue=1,TARA_N000002416
TARA_N000002191	TARA_135_DCM_0.8-5	SEQ-(100L-or-15min)_W0.8-5	0.8	5	https://ws.pangaea.de/dds-fdp/rest/panquery?datasetDOI=doi.pangaea.de/10.1594/PANGAEA.842197&filterParameterValue=1,TARA_N000002191
TARA_N000002179	TARA_135_SRF_0.8-5	SEQ-(100L-or-15min)_W0.8-5	0.8	5	https://ws.pangaea.de/dds-fdp/rest/panquery?datasetDOI=doi.pangaea.de/10.1594/PANGAEA.842197&filterParameterValue=1,TARA_N000002179
TARA_N000002961	TARA_136_SRF_0.8-5	SEQ-(100L-or-15min)_W0.8-5	0.8	5	https://ws.pangaea.de/dds-fdp/rest/panquery?datasetDOI=doi.pangaea.de/10.1594/PANGAEA.842197&filterParameterValue=1,TARA_N000002961
TARA_N000002936	TARA_137_DCM_0.8-5	SEQ-(100L-or-15min)_W0.8-5	0.8	5	https://ws.pangaea.de/dds-fdp/rest/panquery?datasetDOI=doi.pangaea.de/10.1594/PANGAEA.842197&filterParameterValue=1,TARA_N000002936
TARA_N000002925	TARA_137_SRF_0.8-5	SEQ-(100L-or-15min)_W0.8-5	0.8	5	https://ws.pangaea.de/dds-fdp/rest/panquery?datasetDOI=doi.pangaea.de/10.1594/PANGAEA.842197&filterParameterValue=1,TARA_N000002925
TARA_N000003011	TARA_138_DCM_0.8-5	SEQ-(100L-or-15min)_W0.8-5	0.8	5	https://ws.pangaea.de/dds-fdp/rest/panquery?datasetDOI=doi.pangaea.de/10.1594/PANGAEA.842197&filterParameterValue=1,TARA_N000003011
TARA_N000003001	TARA_138_SRF_0.8-5	SEQ-(100L-or-15min)_W0.8-5	0.8	5	https://ws.pangaea.de/dds-fdp/rest/panquery?datasetDOI=doi.pangaea.de/10.1594/PANGAEA.842197&filterParameterValue=1,TARA_N000003001
TARA_N000003037	TARA_139_SRF_0.8-5	SEQ-(100L-or-15min)_W0.8-5	0.8	5	https://ws.pangaea.de/dds-fdp/rest/panquery?datasetDOI=doi.pangaea.de/10.1594/PANGAEA.842197&filterParameterValue=1,TARA_N000003037
TARA_N000003104	TARA_142_DCM_0.8-5	SEQ-(100L-or-15min)_W0.8-5	0.8	5	https://ws.pangaea.de/dds-fdp/rest/panquery?datasetDOI=doi.pangaea.de/10.1594/PANGAEA.842197&filterParameterValue=1,TARA_N000003104
TARA_N000003083	TARA_142_SRF_0.8-5	SEQ-(100L-or-15min)_W0.8-5	0.8	5	https://ws.pangaea.de/dds-fdp/rest/panquery?datasetDOI=doi.pangaea.de/10.1594/PANGAEA.842197&filterParameterValue=1,TARA_N000003083
TARA_N000003137	TARA_143_SRF_0.8-5	SEQ-(100L-or-15min)_W0.8-5	0.8	5	https://ws.pangaea.de/dds-fdp/rest/panquery?datasetDOI=doi.pangaea.de/10.1594/PANGAEA.842197&filterParameterValue=1,TARA_N000003137
TARA_N000003179	TARA_144_SRF_0.8-5	SEQ-(100L-or-15min)_W0.8-5	0.8	5	https://ws.pangaea.de/dds-fdp/rest/panquery?datasetDOI=doi.pangaea.de/10.1594/PANGAEA.842197&filterParameterValue=1,TARA_N000003179
TARA_N000003219	TARA_145_SRF_0.8-5	SEQ-(100L-or-15min)_W0.8-5	0.8	5	https://ws.pangaea.de/dds-fdp/rest/panquery?datasetDOI=doi.pangaea.de/10.1594/PANGAEA.842197&filterParameterValue=1,TARA_N000003219
TARA_N000003253	TARA_146_SRF_0.8-5	SEQ-(100L-or-15min)_W0.8-5	0.8	5	https://ws.pangaea.de/dds-fdp/rest/panquery?datasetDOI=doi.pangaea.de/10.1594/PANGAEA.842197&filterParameterValue=1,TARA_N000003253
TARA_N000002103	TARA_147_SRF_0.8-5	SEQ-(100L-or-15min)_W0.8-5	0.8	5	https://ws.pangaea.de/dds-fdp/rest/panquery?datasetDOI=doi.pangaea.de/10.1594/PANGAEA.842197&filterParameterValue=1,TARA_N000002103
TARA_N000002113	TARA_148_SRF_0.8-5	SEQ-(100L-or-15min)_W0.8-5	0.8	5	https://ws.pangaea.de/dds-fdp/rest/panquery?datasetDOI=doi.pangaea.de/10.1594/PANGAEA.842197&filterParameterValue=1,TARA_N000002113
TARA_N000002135	TARA_149_SRF_0.8-5	SEQ-(100L-or-15min)_W0.8-5	0.8	5	https://ws.pangaea.de/dds-fdp/rest/panquery?datasetDOI=doi.pangaea.de/10.1594/PANGAEA.842197&filterParameterValue=1,TARA_N000002135
TARA_N000002145	TARA_150_DCM_0.8-5	SEQ-(100L-or-15min)_W0.8-5	0.8	5	https://ws.pangaea.de/dds-fdp/rest/panquery?datasetDOI=doi.pangaea.de/10.1594/PANGAEA.842197&filterParameterValue=1,TARA_N000002145
TARA_N000002697	TARA_150_SRF_0.8-5	SEQ-(100L-or-15min)_W0.8-5	0.8	5	https://ws.pangaea.de/dds-fdp/rest/panquery?datasetDOI=doi.pangaea.de/10.1594/PANGAEA.842197&filterParameterValue=1,TARA_N000002697
TARA_N000002723	TARA_151_DCM_0.8-5	SEQ-(100L-or-15min)_W0.8-5	0.8	5	https://ws.pangaea.de/dds-fdp/rest/panquery?datasetDOI=doi.pangaea.de/10.1594/PANGAEA.842197&filterParameterValue=1,TARA_N000002723
TARA_N000002741	TARA_151_SRF_0.8-5	SEQ-(100L-or-15min)_W0.8-5	0.8	5	https://ws.pangaea.de/dds-fdp/rest/panquery?datasetDOI=doi.pangaea.de/10.1594/PANGAEA.842197&filterParameterValue=1,TARA_N000002741
TARA_N000002789	TARA_152_SRF_0.8-5	SEQ-(100L-or-15min)_W0.8-5	0.8	5	https://ws.pangaea.de/dds-fdp/rest/panquery?datasetDOI=doi.pangaea.de/10.1594/PANGAEA.842197&filterParameterValue=1,TARA_N000002789
