# Supplementary material for: Single-cell genomics of multiple uncultured stramenopiles reveals underestimated functional diversity across oceans
Source: Nat Commun. 2018 Jan 22;9:310. doi: 10.1038/s41467-017-02235-3 (PMC5778133; doi:10.1038/s41467-017-02235-3)
Supplement: Supplementary file 5 — Supplementary Data 2 [file 41467_2017_2235_MOESM5_ESM.xlsx]

## Sheet: Sample Environmental Context
Supplementary Data 2: Environmental parameters measured for each metagenomic sample.
Sample label	Sample material label	Station label	Marine biome	Ocean and sea region	Biogeographical province	Depth Label	Date/Time	Latitude	Longitude	Depth	Temperature	Salinity	Oxygen	Nitrates	Chlorophyll	Nitrites	PO4	NO2NO3	Distance to coast	Additional environmental context about depth specific features	Additional environmental context about mesoscale features	Additional environmental context about water column features
(Tara Oceans ID)	(TARA_station#_depth_size-fraction)	(TARA_station#)	(Longhurst 2007) terms registered at www.marineregions.org	(IHO General Sea Areas 1953) registered at www.marineregions.org	(Longhurst 2007) terms registered at www.marineregions.org	terms registered at EnvO, the Environmental Ontology (http://environmentontology.org/)	(yyyy-mm-ddThh:mm)	(degree N)	(degree E)	(m)	(°C)	(g/kg)	(µmol/kg)	(µmol/kg)	(mg/m3)	(µmol/L)	(µmol/L)	(µmol/L)	(km)	(url)	(url)	(url)
TARA_X000000408	TARA_004_DCM_0.8-5	TARA_004	Westerlies Biome	[NAO] North Atlantic Ocean (MRGID:1912)	[NAST-E] North Atlantic Subtropical Gyral Province (MRGID:21467)	[DCM] deep chlorophyll maximum layer (ENVO:01000326)	2009-09-15T18:00	36.0552	-6.56275	40	16.2463	36.5564	NA	NA	0.880307	NA	NA	NA	17	https://ws.pangaea.de/dds-fdp/rest/panquery?datasetDOI=doi.pangaea.de/10.1594/PANGAEA.853810&filterParameterValue=1,TARA_X000000408	https://ws.pangaea.de/dds-fdp/rest/panquery?datasetDOI=doi.pangaea.de/10.1594/PANGAEA.858201&filterParameterValue=1,TARA_X000000408	https://ws.pangaea.de/dds-fdp/rest/panquery?datasetDOI=doi.pangaea.de/10.1594/PANGAEA.858207&filterParameterValue=1,TARA_X000000408
TARA_X000000323	TARA_004_SRF_0.8-5	TARA_004	Westerlies Biome	[NAO] North Atlantic Ocean (MRGID:1912)	[NAST-E] North Atlantic Subtropical Gyral Province (MRGID:21467)	[SRF] surface water layer (ENVO:00010504)	2009-09-15T11:30	36.0552	-6.56275	9	20.3378	36.6296	NA	NA	0.098404	NA	NA	NA	17	https://ws.pangaea.de/dds-fdp/rest/panquery?datasetDOI=doi.pangaea.de/10.1594/PANGAEA.853810&filterParameterValue=1,TARA_X000000323	https://ws.pangaea.de/dds-fdp/rest/panquery?datasetDOI=doi.pangaea.de/10.1594/PANGAEA.858201&filterParameterValue=1,TARA_X000000323	https://ws.pangaea.de/dds-fdp/rest/panquery?datasetDOI=doi.pangaea.de/10.1594/PANGAEA.858207&filterParameterValue=1,TARA_X000000323
TARA_X000000567	TARA_005_DCM_0.8-5	TARA_005	Westerlies Biome	[MS] Mediterranean Sea (MRGID:1905)	[MEDI] Mediterranean Sea, Black Sea Province (MRGID:21465)	[DCM] deep chlorophyll maximum layer (ENVO:01000326)	2009-09-20T17:54	36.0129	-4.51165	68	NA	NA	NA	NA	NA	NA	NA	NA	NA	https://ws.pangaea.de/dds-fdp/rest/panquery?datasetDOI=doi.pangaea.de/10.1594/PANGAEA.853810&filterParameterValue=1,TARA_X000000567	https://ws.pangaea.de/dds-fdp/rest/panquery?datasetDOI=doi.pangaea.de/10.1594/PANGAEA.858201&filterParameterValue=1,TARA_X000000567	https://ws.pangaea.de/dds-fdp/rest/panquery?datasetDOI=doi.pangaea.de/10.1594/PANGAEA.858207&filterParameterValue=1,TARA_X000000567
TARA_X000000488	TARA_005_SRF_0.8-5	TARA_005	Westerlies Biome	[MS] Mediterranean Sea (MRGID:1905)	[MEDI] Mediterranean Sea, Black Sea Province (MRGID:21465)	[SRF] surface water layer (ENVO:00010504)	2009-09-20T10:45	36.0129	-4.51165	9	NA	NA	NA	NA	NA	NA	NA	NA	NA	https://ws.pangaea.de/dds-fdp/rest/panquery?datasetDOI=doi.pangaea.de/10.1594/PANGAEA.853810&filterParameterValue=1,TARA_X000000488	https://ws.pangaea.de/dds-fdp/rest/panquery?datasetDOI=doi.pangaea.de/10.1594/PANGAEA.858201&filterParameterValue=1,TARA_X000000488	https://ws.pangaea.de/dds-fdp/rest/panquery?datasetDOI=doi.pangaea.de/10.1594/PANGAEA.858207&filterParameterValue=1,TARA_X000000488
TARA_X000000706	TARA_006_DCM_0.8-5	TARA_006	Westerlies Biome	[MS] Mediterranean Sea (MRGID:1905)	[MEDI] Mediterranean Sea, Black Sea Province (MRGID:21465)	[DCM] deep chlorophyll maximum layer (ENVO:01000326)	2009-09-21T16:59	36.5226	-4.0049	35	NA	NA	NA	NA	NA	NA	NA	NA	NA	https://ws.pangaea.de/dds-fdp/rest/panquery?datasetDOI=doi.pangaea.de/10.1594/PANGAEA.853810&filterParameterValue=1,TARA_X000000706	https://ws.pangaea.de/dds-fdp/rest/panquery?datasetDOI=doi.pangaea.de/10.1594/PANGAEA.858201&filterParameterValue=1,TARA_X000000706	https://ws.pangaea.de/dds-fdp/rest/panquery?datasetDOI=doi.pangaea.de/10.1594/PANGAEA.858207&filterParameterValue=1,TARA_X000000706
TARA_X000000608	TARA_006_SRF_0.8-5	TARA_006	Westerlies Biome	[MS] Mediterranean Sea (MRGID:1905)	[MEDI] Mediterranean Sea, Black Sea Province (MRGID:21465)	[SRF] surface water layer (ENVO:00010504)	2009-09-21T12:00	36.5226	-4.0049	9	NA	NA	NA	NA	NA	NA	NA	NA	NA	https://ws.pangaea.de/dds-fdp/rest/panquery?datasetDOI=doi.pangaea.de/10.1594/PANGAEA.853810&filterParameterValue=1,TARA_X000000608	https://ws.pangaea.de/dds-fdp/rest/panquery?datasetDOI=doi.pangaea.de/10.1594/PANGAEA.858201&filterParameterValue=1,TARA_X000000608	https://ws.pangaea.de/dds-fdp/rest/panquery?datasetDOI=doi.pangaea.de/10.1594/PANGAEA.858207&filterParameterValue=1,TARA_X000000608
TARA_A200000158	TARA_007_DCM_0.8-5	TARA_007	Westerlies Biome	[MS] Mediterranean Sea (MRGID:1905)	[MEDI] Mediterranean Sea, Black Sea Province (MRGID:21465)	[DCM] deep chlorophyll maximum layer (ENVO:01000326)	2009-09-23T16:08	37.0487	1.9402	42	17.1729	37.1021	NA	NA	0.2992	0	0.01	0.03	49	https://ws.pangaea.de/dds-fdp/rest/panquery?datasetDOI=doi.pangaea.de/10.1594/PANGAEA.853810&filterParameterValue=1,TARA_A200000158	https://ws.pangaea.de/dds-fdp/rest/panquery?datasetDOI=doi.pangaea.de/10.1594/PANGAEA.858201&filterParameterValue=1,TARA_A200000158	https://ws.pangaea.de/dds-fdp/rest/panquery?datasetDOI=doi.pangaea.de/10.1594/PANGAEA.858207&filterParameterValue=1,TARA_A200000158
TARA_A200000123	TARA_007_SRF_0.8-5	TARA_007	Westerlies Biome	[MS] Mediterranean Sea (MRGID:1905)	[MEDI] Mediterranean Sea, Black Sea Province (MRGID:21465)	[SRF] surface water layer (ENVO:00010504)	2009-09-23T12:50	37.0487	1.9402	9	23.787	37.5391	NA	NA	0.0298	0	0.06	0.03	49	https://ws.pangaea.de/dds-fdp/rest/panquery?datasetDOI=doi.pangaea.de/10.1594/PANGAEA.853810&filterParameterValue=1,TARA_A200000123	https://ws.pangaea.de/dds-fdp/rest/panquery?datasetDOI=doi.pangaea.de/10.1594/PANGAEA.858201&filterParameterValue=1,TARA_A200000123	https://ws.pangaea.de/dds-fdp/rest/panquery?datasetDOI=doi.pangaea.de/10.1594/PANGAEA.858207&filterParameterValue=1,TARA_A200000123
TARA_X000001040	TARA_009_DCM_0.8-5	TARA_009	Westerlies Biome	[MS] Mediterranean Sea (MRGID:1905)	[MEDI] Mediterranean Sea, Black Sea Province (MRGID:21465)	[DCM] deep chlorophyll maximum layer (ENVO:01000326)	2009-09-28T16:59	39.1208	5.85945	55	15.9461	37.9401	NA	NA	0.407467	0.02	0.02	0.08	157	https://ws.pangaea.de/dds-fdp/rest/panquery?datasetDOI=doi.pangaea.de/10.1594/PANGAEA.853810&filterParameterValue=1,TARA_X000001040	https://ws.pangaea.de/dds-fdp/rest/panquery?datasetDOI=doi.pangaea.de/10.1594/PANGAEA.858201&filterParameterValue=1,TARA_X000001040	https://ws.pangaea.de/dds-fdp/rest/panquery?datasetDOI=doi.pangaea.de/10.1594/PANGAEA.858207&filterParameterValue=1,TARA_X000001040
TARA_A100000035	TARA_016_DCM_0.8-5	TARA_016	Westerlies Biome	[MS] Mediterranean Sea (MRGID:1905)	[MEDI] Mediterranean Sea, Black Sea Province (MRGID:21465)	[DCM] deep chlorophyll maximum layer (ENVO:01000326)	2009-10-27T13:50	37.4817	15.4868	65	NA	NA	NA	NA	NA	NA	NA	NA	NA	https://ws.pangaea.de/dds-fdp/rest/panquery?datasetDOI=doi.pangaea.de/10.1594/PANGAEA.853810&filterParameterValue=1,TARA_A100000035	https://ws.pangaea.de/dds-fdp/rest/panquery?datasetDOI=doi.pangaea.de/10.1594/PANGAEA.858201&filterParameterValue=1,TARA_A100000035	https://ws.pangaea.de/dds-fdp/rest/panquery?datasetDOI=doi.pangaea.de/10.1594/PANGAEA.858207&filterParameterValue=1,TARA_A100000035
TARA_A100000032	TARA_016_SRF_0.8-5	TARA_016	Westerlies Biome	[MS] Mediterranean Sea (MRGID:1905)	[MEDI] Mediterranean Sea, Black Sea Province (MRGID:21465)	[SRF] surface water layer (ENVO:00010504)	2009-10-27T08:22	37.4817	15.4868	5	NA	NA	NA	NA	NA	NA	NA	NA	NA	https://ws.pangaea.de/dds-fdp/rest/panquery?datasetDOI=doi.pangaea.de/10.1594/PANGAEA.853810&filterParameterValue=1,TARA_A100000032	https://ws.pangaea.de/dds-fdp/rest/panquery?datasetDOI=doi.pangaea.de/10.1594/PANGAEA.858201&filterParameterValue=1,TARA_A100000032	https://ws.pangaea.de/dds-fdp/rest/panquery?datasetDOI=doi.pangaea.de/10.1594/PANGAEA.858207&filterParameterValue=1,TARA_A100000032
TARA_A100000604	TARA_018_DCM_0.8-5	TARA_018	Westerlies Biome	[MS] Mediterranean Sea (MRGID:1905)	[MEDI] Mediterranean Sea, Black Sea Province (MRGID:21465)	[DCM] deep chlorophyll maximum layer (ENVO:01000326)	2009-11-02T14:07	35.7491	14.2948	60	NA	NA	NA	NA	NA	NA	NA	NA	NA	https://ws.pangaea.de/dds-fdp/rest/panquery?datasetDOI=doi.pangaea.de/10.1594/PANGAEA.853810&filterParameterValue=1,TARA_A100000604	https://ws.pangaea.de/dds-fdp/rest/panquery?datasetDOI=doi.pangaea.de/10.1594/PANGAEA.858201&filterParameterValue=1,TARA_A100000604	https://ws.pangaea.de/dds-fdp/rest/panquery?datasetDOI=doi.pangaea.de/10.1594/PANGAEA.858207&filterParameterValue=1,TARA_A100000604
TARA_A100000595	TARA_018_SRF_0.8-5	TARA_018	Westerlies Biome	[MS] Mediterranean Sea (MRGID:1905)	[MEDI] Mediterranean Sea, Black Sea Province (MRGID:21465)	[SRF] surface water layer (ENVO:00010504)	2009-11-02T08:13	35.7491	14.2948	5	NA	NA	NA	NA	NA	NA	NA	NA	NA	https://ws.pangaea.de/dds-fdp/rest/panquery?datasetDOI=doi.pangaea.de/10.1594/PANGAEA.853810&filterParameterValue=1,TARA_A100000595	https://ws.pangaea.de/dds-fdp/rest/panquery?datasetDOI=doi.pangaea.de/10.1594/PANGAEA.858201&filterParameterValue=1,TARA_A100000595	https://ws.pangaea.de/dds-fdp/rest/panquery?datasetDOI=doi.pangaea.de/10.1594/PANGAEA.858207&filterParameterValue=1,TARA_A100000595
TARA_A100000698	TARA_022_DCM_0.8-5	TARA_022	Westerlies Biome	[MS] Mediterranean Sea (MRGID:1905)	[MEDI] Mediterranean Sea, Black Sea Province (MRGID:21465)	[DCM] deep chlorophyll maximum layer (ENVO:01000326)	2009-11-16T14:53	39.8394	17.4154	30	15.9796	38.2667	220.961	NA	0.178162	0.13	0.01	0.3	51	https://ws.pangaea.de/dds-fdp/rest/panquery?datasetDOI=doi.pangaea.de/10.1594/PANGAEA.853810&filterParameterValue=1,TARA_A100000698	https://ws.pangaea.de/dds-fdp/rest/panquery?datasetDOI=doi.pangaea.de/10.1594/PANGAEA.858201&filterParameterValue=1,TARA_A100000698	https://ws.pangaea.de/dds-fdp/rest/panquery?datasetDOI=doi.pangaea.de/10.1594/PANGAEA.858207&filterParameterValue=1,TARA_A100000698
TARA_A100000534	TARA_022_SRF_0.8-5	TARA_022	Westerlies Biome	[MS] Mediterranean Sea (MRGID:1905)	[MEDI] Mediterranean Sea, Black Sea Province (MRGID:21465)	[SRF] surface water layer (ENVO:00010504)	2009-11-16T08:16	39.8394	17.4154	5	17.3334	37.8603	221.516	NA	0.231401	0.07	0.02	0.21	51	https://ws.pangaea.de/dds-fdp/rest/panquery?datasetDOI=doi.pangaea.de/10.1594/PANGAEA.853810&filterParameterValue=1,TARA_A100000534	https://ws.pangaea.de/dds-fdp/rest/panquery?datasetDOI=doi.pangaea.de/10.1594/PANGAEA.858201&filterParameterValue=1,TARA_A100000534	https://ws.pangaea.de/dds-fdp/rest/panquery?datasetDOI=doi.pangaea.de/10.1594/PANGAEA.858207&filterParameterValue=1,TARA_A100000534
TARA_A100000555	TARA_023_DCM_0.8-5	TARA_023	Westerlies Biome	[MS] Mediterranean Sea (MRGID:1905)	[MEDI] Mediterranean Sea, Black Sea Province (MRGID:21465)	[DCM] deep chlorophyll maximum layer (ENVO:01000326)	2009-11-18T13:50	42.1956	17.717	55	14.9571	38.5178	225.597	NA	0.228614	0.01	0.01	0.05	58	https://ws.pangaea.de/dds-fdp/rest/panquery?datasetDOI=doi.pangaea.de/10.1594/PANGAEA.853810&filterParameterValue=1,TARA_A100000555	https://ws.pangaea.de/dds-fdp/rest/panquery?datasetDOI=doi.pangaea.de/10.1594/PANGAEA.858201&filterParameterValue=1,TARA_A100000555	https://ws.pangaea.de/dds-fdp/rest/panquery?datasetDOI=doi.pangaea.de/10.1594/PANGAEA.858207&filterParameterValue=1,TARA_A100000555
TARA_A100000552	TARA_023_SRF_0.8-5	TARA_023	Westerlies Biome	[MS] Mediterranean Sea (MRGID:1905)	[MEDI] Mediterranean Sea, Black Sea Province (MRGID:21465)	[SRF] surface water layer (ENVO:00010504)	2009-11-18T08:41	42.1956	17.717	5	17.6366	38.1876	220	NA	0.172965	0.01	0.01	0.04	58	https://ws.pangaea.de/dds-fdp/rest/panquery?datasetDOI=doi.pangaea.de/10.1594/PANGAEA.853810&filterParameterValue=1,TARA_A100000552	https://ws.pangaea.de/dds-fdp/rest/panquery?datasetDOI=doi.pangaea.de/10.1594/PANGAEA.858201&filterParameterValue=1,TARA_A100000552	https://ws.pangaea.de/dds-fdp/rest/panquery?datasetDOI=doi.pangaea.de/10.1594/PANGAEA.858207&filterParameterValue=1,TARA_A100000552
TARA_A100000396	TARA_025_DCM_0.8-5	TARA_025	Westerlies Biome	[MS] Mediterranean Sea (MRGID:1905)	[MEDI] Mediterranean Sea, Black Sea Province (MRGID:21465)	[DCM] deep chlorophyll maximum layer (ENVO:01000326)	2009-11-23T13:52	39.3743	19.3995	50	15.0175	38.5045	227.393	NA	0.166266	0.07	0.07	0.15	39	https://ws.pangaea.de/dds-fdp/rest/panquery?datasetDOI=doi.pangaea.de/10.1594/PANGAEA.853810&filterParameterValue=1,TARA_A100000396	https://ws.pangaea.de/dds-fdp/rest/panquery?datasetDOI=doi.pangaea.de/10.1594/PANGAEA.858201&filterParameterValue=1,TARA_A100000396	https://ws.pangaea.de/dds-fdp/rest/panquery?datasetDOI=doi.pangaea.de/10.1594/PANGAEA.858207&filterParameterValue=1,TARA_A100000396
TARA_A100000393	TARA_025_SRF_0.8-5	TARA_025	Westerlies Biome	[MS] Mediterranean Sea (MRGID:1905)	[MEDI] Mediterranean Sea, Black Sea Province (MRGID:21465)	[SRF] surface water layer (ENVO:00010504)	2009-11-23T09:12	39.3743	19.3995	5	18.4239	38.1953	217.498	NA	0.133839	0	0.01	0.03	39	https://ws.pangaea.de/dds-fdp/rest/panquery?datasetDOI=doi.pangaea.de/10.1594/PANGAEA.853810&filterParameterValue=1,TARA_A100000393	https://ws.pangaea.de/dds-fdp/rest/panquery?datasetDOI=doi.pangaea.de/10.1594/PANGAEA.858201&filterParameterValue=1,TARA_A100000393	https://ws.pangaea.de/dds-fdp/rest/panquery?datasetDOI=doi.pangaea.de/10.1594/PANGAEA.858207&filterParameterValue=1,TARA_A100000393
TARA_A100001332	TARA_030_DCM_0.8-5	TARA_030	Westerlies Biome	[MS] Mediterranean Sea (MRGID:1905)	[MEDI] Mediterranean Sea, Black Sea Province (MRGID:21465)	[DCM] deep chlorophyll maximum layer (ENVO:01000326)	2009-12-15T15:23:37	33.9191	32.8695	70	17.8897	39.2128	219.196	-0.887964	0.155654	0.01	0	0.02	74	https://ws.pangaea.de/dds-fdp/rest/panquery?datasetDOI=doi.pangaea.de/10.1594/PANGAEA.853810&filterParameterValue=1,TARA_A100001332	https://ws.pangaea.de/dds-fdp/rest/panquery?datasetDOI=doi.pangaea.de/10.1594/PANGAEA.858201&filterParameterValue=1,TARA_A100001332	https://ws.pangaea.de/dds-fdp/rest/panquery?datasetDOI=doi.pangaea.de/10.1594/PANGAEA.858207&filterParameterValue=1,TARA_A100001332
TARA_A100001639	TARA_030_SRF_0.8-5	TARA_030	Westerlies Biome	[MS] Mediterranean Sea (MRGID:1905)	[MEDI] Mediterranean Sea, Black Sea Province (MRGID:21465)	[SRF] surface water layer (ENVO:00010504)	2009-12-15T10:41	33.9191	32.8695	5	20.4675	39.4254	207.91	-0.147072	0.092391	0	0	0.05	74	https://ws.pangaea.de/dds-fdp/rest/panquery?datasetDOI=doi.pangaea.de/10.1594/PANGAEA.853810&filterParameterValue=1,TARA_A100001639	https://ws.pangaea.de/dds-fdp/rest/panquery?datasetDOI=doi.pangaea.de/10.1594/PANGAEA.858201&filterParameterValue=1,TARA_A100001639	https://ws.pangaea.de/dds-fdp/rest/panquery?datasetDOI=doi.pangaea.de/10.1594/PANGAEA.858207&filterParameterValue=1,TARA_A100001639
TARA_N000000323	TARA_034_DCM_0.8-5	TARA_034	Coastal Biome	[RS] Red Sea (MRGID:4264)	[REDS] Red Sea, Persian Gulf Province (MRGID:21474)	[DCM] deep chlorophyll maximum layer (ENVO:01000326)	2010-01-20T11:50	18.3992	39.865	60	27.5886	38.8349	178.256	-0.148095	0.159383	0.27	0.09	0.64	74	https://ws.pangaea.de/dds-fdp/rest/panquery?datasetDOI=doi.pangaea.de/10.1594/PANGAEA.853810&filterParameterValue=1,TARA_N000000323	https://ws.pangaea.de/dds-fdp/rest/panquery?datasetDOI=doi.pangaea.de/10.1594/PANGAEA.858201&filterParameterValue=1,TARA_N000000323	https://ws.pangaea.de/dds-fdp/rest/panquery?datasetDOI=doi.pangaea.de/10.1594/PANGAEA.858207&filterParameterValue=1,TARA_N000000323
TARA_N000000327	TARA_034_SRF_0.8-5	TARA_034	Coastal Biome	[RS] Red Sea (MRGID:4264)	[REDS] Red Sea, Persian Gulf Province (MRGID:21474)	[SRF] surface water layer (ENVO:00010504)	2010-01-20T11:50	18.3992	39.865	5	27.6676	38.6334	183.629	-0.323509	0.207982	0.02	0.19	0.03	74	https://ws.pangaea.de/dds-fdp/rest/panquery?datasetDOI=doi.pangaea.de/10.1594/PANGAEA.853810&filterParameterValue=1,TARA_N000000327	https://ws.pangaea.de/dds-fdp/rest/panquery?datasetDOI=doi.pangaea.de/10.1594/PANGAEA.858201&filterParameterValue=1,TARA_N000000327	https://ws.pangaea.de/dds-fdp/rest/panquery?datasetDOI=doi.pangaea.de/10.1594/PANGAEA.858207&filterParameterValue=1,TARA_N000000327
TARA_N000000317	TARA_036_DCM_0.8-5	TARA_036	Coastal Biome	[IO] Indian Ocean (MRGID:1904)	[ARAB] Northwest Arabian Sea Upwelling Province (MRGID:21475)	[DCM] deep chlorophyll maximum layer (ENVO:01000326)	2010-03-12T12:23	20.8175	63.5044	17	25.2683	36.5454	208.655	0.387014	0.489547	0.51	0.51	2.08	416	https://ws.pangaea.de/dds-fdp/rest/panquery?datasetDOI=doi.pangaea.de/10.1594/PANGAEA.853810&filterParameterValue=1,TARA_N000000317	https://ws.pangaea.de/dds-fdp/rest/panquery?datasetDOI=doi.pangaea.de/10.1594/PANGAEA.858201&filterParameterValue=1,TARA_N000000317	https://ws.pangaea.de/dds-fdp/rest/panquery?datasetDOI=doi.pangaea.de/10.1594/PANGAEA.858207&filterParameterValue=1,TARA_N000000317
TARA_N000000316	TARA_036_SRF_0.8-5	TARA_036	Coastal Biome	[IO] Indian Ocean (MRGID:1904)	[ARAB] Northwest Arabian Sea Upwelling Province (MRGID:21475)	[SRF] surface water layer (ENVO:00010504)	2010-03-12T06:06	20.8175	63.5044	5	25.8486	36.5309	211.567	0.343943	0.160363	0.05	0.37	0.13	416	https://ws.pangaea.de/dds-fdp/rest/panquery?datasetDOI=doi.pangaea.de/10.1594/PANGAEA.853810&filterParameterValue=1,TARA_N000000316	https://ws.pangaea.de/dds-fdp/rest/panquery?datasetDOI=doi.pangaea.de/10.1594/PANGAEA.858201&filterParameterValue=1,TARA_N000000316	https://ws.pangaea.de/dds-fdp/rest/panquery?datasetDOI=doi.pangaea.de/10.1594/PANGAEA.858207&filterParameterValue=1,TARA_N000000316
TARA_N000000029	TARA_038_SRF_0.8-5	TARA_038	Trades Biome	[IO] Indian Ocean (MRGID:1904)	[MONS] Indian Monsoon Gyres Province (MRGID:21471)	[SRF] surface water layer (ENVO:00010504)	2010-03-15T03:35	19.0368	64.5037	5	26.3543	36.621	201.212	-0.139576	0.134009	0.01	0.32	0.06	581	https://ws.pangaea.de/dds-fdp/rest/panquery?datasetDOI=doi.pangaea.de/10.1594/PANGAEA.853810&filterParameterValue=1,TARA_N000000029	https://ws.pangaea.de/dds-fdp/rest/panquery?datasetDOI=doi.pangaea.de/10.1594/PANGAEA.858201&filterParameterValue=1,TARA_N000000029	https://ws.pangaea.de/dds-fdp/rest/panquery?datasetDOI=doi.pangaea.de/10.1594/PANGAEA.858207&filterParameterValue=1,TARA_N000000029
TARA_N000000006	TARA_039_SRF_0.8-5	TARA_039	Trades Biome	[IO] Indian Ocean (MRGID:1904)	[MONS] Indian Monsoon Gyres Province (MRGID:21471)	[SRF] surface water layer (ENVO:00010504)	2010-03-18T04:27	18.5812	66.5622	5	27.2061	36.2858	192.899	-0.306531	0.093048	0.01	0.23	0.03	465	https://ws.pangaea.de/dds-fdp/rest/panquery?datasetDOI=doi.pangaea.de/10.1594/PANGAEA.853810&filterParameterValue=1,TARA_N000000006	https://ws.pangaea.de/dds-fdp/rest/panquery?datasetDOI=doi.pangaea.de/10.1594/PANGAEA.858201&filterParameterValue=1,TARA_N000000006	https://ws.pangaea.de/dds-fdp/rest/panquery?datasetDOI=doi.pangaea.de/10.1594/PANGAEA.858207&filterParameterValue=1,TARA_N000000006
TARA_N000000072	TARA_041_DCM_0.8-5	TARA_041	Trades Biome	[IO] Indian Ocean (MRGID:1904)	[MONS] Indian Monsoon Gyres Province (MRGID:21471)	[DCM] deep chlorophyll maximum layer (ENVO:01000326)	2010-03-30T10:56	14.6596	69.9326	60	25.1267	36.2183	67.5342	12.5707	0.325434	0.41	1.35	15.2	245	https://ws.pangaea.de/dds-fdp/rest/panquery?datasetDOI=doi.pangaea.de/10.1594/PANGAEA.853810&filterParameterValue=1,TARA_N000000072	https://ws.pangaea.de/dds-fdp/rest/panquery?datasetDOI=doi.pangaea.de/10.1594/PANGAEA.858201&filterParameterValue=1,TARA_N000000072	https://ws.pangaea.de/dds-fdp/rest/panquery?datasetDOI=doi.pangaea.de/10.1594/PANGAEA.858207&filterParameterValue=1,TARA_N000000072
TARA_N000000071	TARA_041_SRF_0.8-5	TARA_041	Trades Biome	[IO] Indian Ocean (MRGID:1904)	[MONS] Indian Monsoon Gyres Province (MRGID:21471)	[SRF] surface water layer (ENVO:00010504)	2010-03-30T02:47	14.6596	69.9326	5	29.165	36.0504	186.562	-0.301436	0	0	0.14	0.09	245	https://ws.pangaea.de/dds-fdp/rest/panquery?datasetDOI=doi.pangaea.de/10.1594/PANGAEA.853810&filterParameterValue=1,TARA_N000000071	https://ws.pangaea.de/dds-fdp/rest/panquery?datasetDOI=doi.pangaea.de/10.1594/PANGAEA.858201&filterParameterValue=1,TARA_N000000071	https://ws.pangaea.de/dds-fdp/rest/panquery?datasetDOI=doi.pangaea.de/10.1594/PANGAEA.858207&filterParameterValue=1,TARA_N000000071
TARA_N000000086	TARA_042_DCM_0.8-5	TARA_042	Trades Biome	[IO] Indian Ocean (MRGID:1904)	[MONS] Indian Monsoon Gyres Province (MRGID:21471)	[DCM] deep chlorophyll maximum layer (ENVO:01000326)	2010-04-04T09:50	6.00625	73.897	80	27.9448	35.2571	112.257	0.890848	0.384299	0.15	0.34	1.39	53	https://ws.pangaea.de/dds-fdp/rest/panquery?datasetDOI=doi.pangaea.de/10.1594/PANGAEA.853810&filterParameterValue=1,TARA_N000000086	https://ws.pangaea.de/dds-fdp/rest/panquery?datasetDOI=doi.pangaea.de/10.1594/PANGAEA.858201&filterParameterValue=1,TARA_N000000086	https://ws.pangaea.de/dds-fdp/rest/panquery?datasetDOI=doi.pangaea.de/10.1594/PANGAEA.858207&filterParameterValue=1,TARA_N000000086
TARA_N000000085	TARA_042_SRF_0.8-5	TARA_042	Trades Biome	[IO] Indian Ocean (MRGID:1904)	[MONS] Indian Monsoon Gyres Province (MRGID:21471)	[SRF] surface water layer (ENVO:00010504)	2010-04-04T02:47	6.00625	73.897	5	29.9803	34.5615	189.255	-1.47882	0.006724	0	0.08	0.03	53	https://ws.pangaea.de/dds-fdp/rest/panquery?datasetDOI=doi.pangaea.de/10.1594/PANGAEA.853810&filterParameterValue=1,TARA_N000000085	https://ws.pangaea.de/dds-fdp/rest/panquery?datasetDOI=doi.pangaea.de/10.1594/PANGAEA.858201&filterParameterValue=1,TARA_N000000085	https://ws.pangaea.de/dds-fdp/rest/panquery?datasetDOI=doi.pangaea.de/10.1594/PANGAEA.858207&filterParameterValue=1,TARA_N000000085
TARA_N000000292	TARA_043_SRF_0.8-5	TARA_043	Trades Biome	[IO] Indian Ocean (MRGID:1904)	[MONS] Indian Monsoon Gyres Province (MRGID:21471)	[SRF] surface water layer (ENVO:00010504)	2010-04-05T10:02	4.6599	73.4856	5	29.9618	34.4961	190.404	-0.711536	0.207021	0	0.07	0.02	2	https://ws.pangaea.de/dds-fdp/rest/panquery?datasetDOI=doi.pangaea.de/10.1594/PANGAEA.853810&filterParameterValue=1,TARA_N000000292	https://ws.pangaea.de/dds-fdp/rest/panquery?datasetDOI=doi.pangaea.de/10.1594/PANGAEA.858201&filterParameterValue=1,TARA_N000000292	https://ws.pangaea.de/dds-fdp/rest/panquery?datasetDOI=doi.pangaea.de/10.1594/PANGAEA.858207&filterParameterValue=1,TARA_N000000292
TARA_N000000255	TARA_045_SRF_0.8-5	TARA_045	Trades Biome	[IO] Indian Ocean (MRGID:1904)	[MONS] Indian Monsoon Gyres Province (MRGID:21471)	[SRF] surface water layer (ENVO:00010504)	2010-04-13T03:21	0.0019	71.6351	5	30.4964	35.0911	185.244	2.57579	0.026898	0.02	1.94	28.64	154	https://ws.pangaea.de/dds-fdp/rest/panquery?datasetDOI=doi.pangaea.de/10.1594/PANGAEA.853810&filterParameterValue=1,TARA_N000000255	https://ws.pangaea.de/dds-fdp/rest/panquery?datasetDOI=doi.pangaea.de/10.1594/PANGAEA.858201&filterParameterValue=1,TARA_N000000255	https://ws.pangaea.de/dds-fdp/rest/panquery?datasetDOI=doi.pangaea.de/10.1594/PANGAEA.858207&filterParameterValue=1,TARA_N000000255
TARA_N000000267	TARA_046_SRF_0.8-5	TARA_046	Trades Biome	[IO] Indian Ocean (MRGID:1904)	[MONS] Indian Monsoon Gyres Province (MRGID:21471)	[SRF] surface water layer (ENVO:00010504)	2010-04-15T02:01	-0.6624	73.1611	5	30.1257	35.1113	185.733	0.477267	0.121909	0	0.1	0.05	1	https://ws.pangaea.de/dds-fdp/rest/panquery?datasetDOI=doi.pangaea.de/10.1594/PANGAEA.853810&filterParameterValue=1,TARA_N000000267	https://ws.pangaea.de/dds-fdp/rest/panquery?datasetDOI=doi.pangaea.de/10.1594/PANGAEA.858201&filterParameterValue=1,TARA_N000000267	https://ws.pangaea.de/dds-fdp/rest/panquery?datasetDOI=doi.pangaea.de/10.1594/PANGAEA.858207&filterParameterValue=1,TARA_N000000267
TARA_N000000217	TARA_051_DCM_0.8-5	TARA_051	Trades Biome	[IO] Indian Ocean (MRGID:1904)	[ISSG] Indian South Subtropical Gyre Province (MRGID:21472)	[DCM] deep chlorophyll maximum layer (ENVO:01000326)	2010-05-11T10:40	-21.456	54.2155	80	23.9089	35.1168	196.924	0.244232	0.188146	0.02	0.11	0.05	105	https://ws.pangaea.de/dds-fdp/rest/panquery?datasetDOI=doi.pangaea.de/10.1594/PANGAEA.853810&filterParameterValue=1,TARA_N000000217	https://ws.pangaea.de/dds-fdp/rest/panquery?datasetDOI=doi.pangaea.de/10.1594/PANGAEA.858201&filterParameterValue=1,TARA_N000000217	https://ws.pangaea.de/dds-fdp/rest/panquery?datasetDOI=doi.pangaea.de/10.1594/PANGAEA.858207&filterParameterValue=1,TARA_N000000217
TARA_N000000214	TARA_051_SRF_0.8-5	TARA_051	Trades Biome	[IO] Indian Ocean (MRGID:1904)	[ISSG] Indian South Subtropical Gyre Province (MRGID:21472)	[SRF] surface water layer (ENVO:00010504)	2010-05-11T03:42	-21.456	54.2155	5	27.2591	34.9008	194.69	0.244232	0.040347	0	0.09	0.01	105	https://ws.pangaea.de/dds-fdp/rest/panquery?datasetDOI=doi.pangaea.de/10.1594/PANGAEA.853810&filterParameterValue=1,TARA_N000000214	https://ws.pangaea.de/dds-fdp/rest/panquery?datasetDOI=doi.pangaea.de/10.1594/PANGAEA.858201&filterParameterValue=1,TARA_N000000214	https://ws.pangaea.de/dds-fdp/rest/panquery?datasetDOI=doi.pangaea.de/10.1594/PANGAEA.858207&filterParameterValue=1,TARA_N000000214
TARA_N000000600	TARA_052_DCM_0.8-5	TARA_052	Trades Biome	[IO] Indian Ocean (MRGID:1904)	[ISSG] Indian South Subtropical Gyre Province (MRGID:21472)	[DCM] deep chlorophyll maximum layer (ENVO:01000326)	2010-05-17T11:42	-16.9574	53.9788	75	24.9962	34.8962	193.505	0.244232	0.389946	0.03	0.18	0.47	411	https://ws.pangaea.de/dds-fdp/rest/panquery?datasetDOI=doi.pangaea.de/10.1594/PANGAEA.853810&filterParameterValue=1,TARA_N000000600	https://ws.pangaea.de/dds-fdp/rest/panquery?datasetDOI=doi.pangaea.de/10.1594/PANGAEA.858201&filterParameterValue=1,TARA_N000000600	https://ws.pangaea.de/dds-fdp/rest/panquery?datasetDOI=doi.pangaea.de/10.1594/PANGAEA.858207&filterParameterValue=1,TARA_N000000600
TARA_N000000598	TARA_052_SRF_0.8-5	TARA_052	Trades Biome	[IO] Indian Ocean (MRGID:1904)	[ISSG] Indian South Subtropical Gyre Province (MRGID:21472)	[SRF] surface water layer (ENVO:00010504)	2010-05-17T04:10	-16.9574	53.9788	5	27.8684	34.5667	191.68	NA	0.176565	0	0.12	0	411	https://ws.pangaea.de/dds-fdp/rest/panquery?datasetDOI=doi.pangaea.de/10.1594/PANGAEA.853810&filterParameterValue=1,TARA_N000000598	https://ws.pangaea.de/dds-fdp/rest/panquery?datasetDOI=doi.pangaea.de/10.1594/PANGAEA.858201&filterParameterValue=1,TARA_N000000598	https://ws.pangaea.de/dds-fdp/rest/panquery?datasetDOI=doi.pangaea.de/10.1594/PANGAEA.858207&filterParameterValue=1,TARA_N000000598
TARA_N000000419	TARA_058_DCM_0.8-5	TARA_058	Coastal Biome	[IO] Indian Ocean (MRGID:1904)	[EAFR] Eastern Africa Coastal Province (MRGID:21473)	[DCM] deep chlorophyll maximum layer (ENVO:01000326)	2010-06-29T15:00	-17.6835	42.3982	66	25.1613	35.1608	180.259	0.820273	0.392814	0.24	0	5.12	178	https://ws.pangaea.de/dds-fdp/rest/panquery?datasetDOI=doi.pangaea.de/10.1594/PANGAEA.853810&filterParameterValue=1,TARA_N000000419	https://ws.pangaea.de/dds-fdp/rest/panquery?datasetDOI=doi.pangaea.de/10.1594/PANGAEA.858201&filterParameterValue=1,TARA_N000000419	https://ws.pangaea.de/dds-fdp/rest/panquery?datasetDOI=doi.pangaea.de/10.1594/PANGAEA.858207&filterParameterValue=1,TARA_N000000419
TARA_N000000469	TARA_058_SRF_0.8-5	TARA_058	Coastal Biome	[IO] Indian Ocean (MRGID:1904)	[EAFR] Eastern Africa Coastal Province (MRGID:21473)	[SRF] surface water layer (ENVO:00010504)	2010-06-29T04:12	-17.6835	42.3982	5	26.3401	NA	191.474	NA	0.038221	0.01	0	0	178	https://ws.pangaea.de/dds-fdp/rest/panquery?datasetDOI=doi.pangaea.de/10.1594/PANGAEA.853810&filterParameterValue=1,TARA_N000000469	https://ws.pangaea.de/dds-fdp/rest/panquery?datasetDOI=doi.pangaea.de/10.1594/PANGAEA.858201&filterParameterValue=1,TARA_N000000469	https://ws.pangaea.de/dds-fdp/rest/panquery?datasetDOI=doi.pangaea.de/10.1594/PANGAEA.858207&filterParameterValue=1,TARA_N000000469
TARA_N000000524	TARA_064_DCM_0.8-5	TARA_064	Coastal Biome	[IO] Indian Ocean (MRGID:1904)	[EAFR] Eastern Africa Coastal Province (MRGID:21473)	[DCM] deep chlorophyll maximum layer (ENVO:01000326)	2010-07-08T06:21	-29.5021	37.9927	65	22.2254	35.3383	209.156	NA	0.225418	0	0.08	0.02	546	https://ws.pangaea.de/dds-fdp/rest/panquery?datasetDOI=doi.pangaea.de/10.1594/PANGAEA.853810&filterParameterValue=1,TARA_N000000524	https://ws.pangaea.de/dds-fdp/rest/panquery?datasetDOI=doi.pangaea.de/10.1594/PANGAEA.858201&filterParameterValue=1,TARA_N000000524	https://ws.pangaea.de/dds-fdp/rest/panquery?datasetDOI=doi.pangaea.de/10.1594/PANGAEA.858207&filterParameterValue=1,TARA_N000000524
TARA_N000000522	TARA_064_SRF_0.8-5	TARA_064	Coastal Biome	[IO] Indian Ocean (MRGID:1904)	[EAFR] Eastern Africa Coastal Province (MRGID:21473)	[SRF] surface water layer (ENVO:00010504)	2010-07-07T04:48	-29.5021	37.9927	5	22.1656	35.3347	210.008	NA	0.162993	0	0.08	0	546	https://ws.pangaea.de/dds-fdp/rest/panquery?datasetDOI=doi.pangaea.de/10.1594/PANGAEA.853810&filterParameterValue=1,TARA_N000000522	https://ws.pangaea.de/dds-fdp/rest/panquery?datasetDOI=doi.pangaea.de/10.1594/PANGAEA.858201&filterParameterValue=1,TARA_N000000522	https://ws.pangaea.de/dds-fdp/rest/panquery?datasetDOI=doi.pangaea.de/10.1594/PANGAEA.858207&filterParameterValue=1,TARA_N000000522
TARA_N000000961	TARA_065_DCM_0.8-5	TARA_065	Coastal Biome	[IO] Indian Ocean (MRGID:1904)	[EAFR] Eastern Africa Coastal Province (MRGID:21473)	[DCM] deep chlorophyll maximum layer (ENVO:01000326)	2010-07-12T11:03:22	-35.1908	26.29	30	NA	NA	NA	NA	NA	NA	NA	NA	NA	https://ws.pangaea.de/dds-fdp/rest/panquery?datasetDOI=doi.pangaea.de/10.1594/PANGAEA.853810&filterParameterValue=1,TARA_N000000961	https://ws.pangaea.de/dds-fdp/rest/panquery?datasetDOI=doi.pangaea.de/10.1594/PANGAEA.858201&filterParameterValue=1,TARA_N000000961	https://ws.pangaea.de/dds-fdp/rest/panquery?datasetDOI=doi.pangaea.de/10.1594/PANGAEA.858207&filterParameterValue=1,TARA_N000000961
TARA_N000000959	TARA_065_SRF_0.8-5	TARA_065	Coastal Biome	[IO] Indian Ocean (MRGID:1904)	[EAFR] Eastern Africa Coastal Province (MRGID:21473)	[SRF] surface water layer (ENVO:00010504)	2010-07-12T05:59	-35.1908	26.29	5	21.8168	35.4467	207.044	NA	0.215292	NA	NA	NA	92	https://ws.pangaea.de/dds-fdp/rest/panquery?datasetDOI=doi.pangaea.de/10.1594/PANGAEA.853810&filterParameterValue=1,TARA_N000000959	https://ws.pangaea.de/dds-fdp/rest/panquery?datasetDOI=doi.pangaea.de/10.1594/PANGAEA.858201&filterParameterValue=1,TARA_N000000959	https://ws.pangaea.de/dds-fdp/rest/panquery?datasetDOI=doi.pangaea.de/10.1594/PANGAEA.858207&filterParameterValue=1,TARA_N000000959
TARA_N000000807	TARA_066_DCM_0.8-5	TARA_066	Coastal Biome	[SAO] South Atlantic Ocean (MRGID:1914)	[BENG] Benguela Current Coastal Province (MRGID:21470)	[DCM] deep chlorophyll maximum layer (ENVO:01000326)	2010-07-15T15:36:10	-34.9218	17.9745	30	NA	NA	NA	NA	NA	NA	NA	NA	NA	https://ws.pangaea.de/dds-fdp/rest/panquery?datasetDOI=doi.pangaea.de/10.1594/PANGAEA.853810&filterParameterValue=1,TARA_N000000807	https://ws.pangaea.de/dds-fdp/rest/panquery?datasetDOI=doi.pangaea.de/10.1594/PANGAEA.858201&filterParameterValue=1,TARA_N000000807	https://ws.pangaea.de/dds-fdp/rest/panquery?datasetDOI=doi.pangaea.de/10.1594/PANGAEA.858207&filterParameterValue=1,TARA_N000000807
TARA_N000000805	TARA_066_SRF_0.8-5	TARA_066	Coastal Biome	[SAO] South Atlantic Ocean (MRGID:1914)	[BENG] Benguela Current Coastal Province (MRGID:21470)	[SRF] surface water layer (ENVO:00010504)	2010-07-15T12:22	-34.9218	17.9745	5	15.0335	35.3233	238.916	2.45099	0.250054	0.3	0.34	3.34	72	https://ws.pangaea.de/dds-fdp/rest/panquery?datasetDOI=doi.pangaea.de/10.1594/PANGAEA.853810&filterParameterValue=1,TARA_N000000805	https://ws.pangaea.de/dds-fdp/rest/panquery?datasetDOI=doi.pangaea.de/10.1594/PANGAEA.858201&filterParameterValue=1,TARA_N000000805	https://ws.pangaea.de/dds-fdp/rest/panquery?datasetDOI=doi.pangaea.de/10.1594/PANGAEA.858207&filterParameterValue=1,TARA_N000000805
TARA_N000000756	TARA_067_SRF_0.8-5	TARA_067	Coastal Biome	[SAO] South Atlantic Ocean (MRGID:1914)	[BENG] Benguela Current Coastal Province (MRGID:21470)	[SRF] surface water layer (ENVO:00010504)	2010-09-07T06:19	-32.2176	17.7051	5	12.8345	34.8453	249.351	0.405607	1.55149	0.171	1.016	7.091	56	https://ws.pangaea.de/dds-fdp/rest/panquery?datasetDOI=doi.pangaea.de/10.1594/PANGAEA.853810&filterParameterValue=1,TARA_N000000756	https://ws.pangaea.de/dds-fdp/rest/panquery?datasetDOI=doi.pangaea.de/10.1594/PANGAEA.858201&filterParameterValue=1,TARA_N000000756	https://ws.pangaea.de/dds-fdp/rest/panquery?datasetDOI=doi.pangaea.de/10.1594/PANGAEA.858207&filterParameterValue=1,TARA_N000000756
TARA_N000000728	TARA_068_DCM_0.8-5	TARA_068	Trades Biome	[SAO] South Atlantic Ocean (MRGID:1914)	[SATL] South Atlantic Gyral Province (MRGID:21459)	[DCM] deep chlorophyll maximum layer (ENVO:01000326)	2010-09-14T13:30	-31.0379	4.66455	50	16.7815	35.6881	231.611	NA	0.442185	0.285	0.227	1.08	1113	https://ws.pangaea.de/dds-fdp/rest/panquery?datasetDOI=doi.pangaea.de/10.1594/PANGAEA.853810&filterParameterValue=1,TARA_N000000728	https://ws.pangaea.de/dds-fdp/rest/panquery?datasetDOI=doi.pangaea.de/10.1594/PANGAEA.858201&filterParameterValue=1,TARA_N000000728	https://ws.pangaea.de/dds-fdp/rest/panquery?datasetDOI=doi.pangaea.de/10.1594/PANGAEA.858207&filterParameterValue=1,TARA_N000000728
TARA_N000000722	TARA_068_SRF_0.8-5	TARA_068	Trades Biome	[SAO] South Atlantic Ocean (MRGID:1914)	[SATL] South Atlantic Gyral Province (MRGID:21459)	[SRF] surface water layer (ENVO:00010504)	2010-09-14T06:55	-31.0379	4.66455	5	16.9485	35.6905	234.236	2.09631	0.545147	0.25	0.229	1.303	1113	https://ws.pangaea.de/dds-fdp/rest/panquery?datasetDOI=doi.pangaea.de/10.1594/PANGAEA.853810&filterParameterValue=1,TARA_N000000722	https://ws.pangaea.de/dds-fdp/rest/panquery?datasetDOI=doi.pangaea.de/10.1594/PANGAEA.858201&filterParameterValue=1,TARA_N000000722	https://ws.pangaea.de/dds-fdp/rest/panquery?datasetDOI=doi.pangaea.de/10.1594/PANGAEA.858207&filterParameterValue=1,TARA_N000000722
TARA_N000000678	TARA_070_SRF_0.8-5	TARA_070	Trades Biome	[SAO] South Atlantic Ocean (MRGID:1914)	[SATL] South Atlantic Gyral Province (MRGID:21459)	[SRF] surface water layer (ENVO:00010504)	2010-09-21T06:55	-20.4033	-3.1884	5	19.7768	36.3762	215.651	0.168013	0.324315	0.054	0.364	0.986	555	https://ws.pangaea.de/dds-fdp/rest/panquery?datasetDOI=doi.pangaea.de/10.1594/PANGAEA.853810&filterParameterValue=1,TARA_N000000678	https://ws.pangaea.de/dds-fdp/rest/panquery?datasetDOI=doi.pangaea.de/10.1594/PANGAEA.858201&filterParameterValue=1,TARA_N000000678	https://ws.pangaea.de/dds-fdp/rest/panquery?datasetDOI=doi.pangaea.de/10.1594/PANGAEA.858207&filterParameterValue=1,TARA_N000000678
TARA_N000000833	TARA_072_DCM_0.8-5	TARA_072	Trades Biome	[SAO] South Atlantic Ocean (MRGID:1914)	[SATL] South Atlantic Gyral Province (MRGID:21459)	[DCM] deep chlorophyll maximum layer (ENVO:01000326)	2010-10-05T15:35	-8.81015	-17.9137	100	23.6999	36.6826	194.809	0.180999	0.359566	0.011	0.143	0.044	396	https://ws.pangaea.de/dds-fdp/rest/panquery?datasetDOI=doi.pangaea.de/10.1594/PANGAEA.853810&filterParameterValue=1,TARA_N000000833	https://ws.pangaea.de/dds-fdp/rest/panquery?datasetDOI=doi.pangaea.de/10.1594/PANGAEA.858201&filterParameterValue=1,TARA_N000000833	https://ws.pangaea.de/dds-fdp/rest/panquery?datasetDOI=doi.pangaea.de/10.1594/PANGAEA.858207&filterParameterValue=1,TARA_N000000833
TARA_N000000860	TARA_076_DCM_0.8-5	TARA_076	Trades Biome	[SAO] South Atlantic Ocean (MRGID:1914)	[SATL] South Atlantic Gyral Province (MRGID:21459)	[DCM] deep chlorophyll maximum layer (ENVO:01000326)	2010-10-16T16:58:37	-20.9714	-35.2574	150	22.5176	36.9465	205.306	0.056847	0.092923	0	0.047	0	32	https://ws.pangaea.de/dds-fdp/rest/panquery?datasetDOI=doi.pangaea.de/10.1594/PANGAEA.853810&filterParameterValue=1,TARA_N000000860	https://ws.pangaea.de/dds-fdp/rest/panquery?datasetDOI=doi.pangaea.de/10.1594/PANGAEA.858201&filterParameterValue=1,TARA_N000000860	https://ws.pangaea.de/dds-fdp/rest/panquery?datasetDOI=doi.pangaea.de/10.1594/PANGAEA.858207&filterParameterValue=1,TARA_N000000860
TARA_N000000855	TARA_076_SRF_0.8-5	TARA_076	Trades Biome	[SAO] South Atlantic Ocean (MRGID:1914)	[SATL] South Atlantic Gyral Province (MRGID:21459)	[SRF] surface water layer (ENVO:00010504)	2010-10-16T09:55	-20.9714	-35.2574	5	23.3495	37.1014	206.194	0.030608	0.033622	0.001	0.056	0	32	https://ws.pangaea.de/dds-fdp/rest/panquery?datasetDOI=doi.pangaea.de/10.1594/PANGAEA.853810&filterParameterValue=1,TARA_N000000855	https://ws.pangaea.de/dds-fdp/rest/panquery?datasetDOI=doi.pangaea.de/10.1594/PANGAEA.858201&filterParameterValue=1,TARA_N000000855	https://ws.pangaea.de/dds-fdp/rest/panquery?datasetDOI=doi.pangaea.de/10.1594/PANGAEA.858207&filterParameterValue=1,TARA_N000000855
TARA_N000000622	TARA_078_DCM_0.8-5	TARA_078	Trades Biome	[SAO] South Atlantic Ocean (MRGID:1914)	[SATL] South Atlantic Gyral Province (MRGID:21459)	[DCM] deep chlorophyll maximum layer (ENVO:01000326)	2010-11-04T18:16:53	-30.1626	-43.2865	120	19.66	36.3165	221.292	-0.043465	0.147128	0	0	0.07	563	https://ws.pangaea.de/dds-fdp/rest/panquery?datasetDOI=doi.pangaea.de/10.1594/PANGAEA.853810&filterParameterValue=1,TARA_N000000622	https://ws.pangaea.de/dds-fdp/rest/panquery?datasetDOI=doi.pangaea.de/10.1594/PANGAEA.858201&filterParameterValue=1,TARA_N000000622	https://ws.pangaea.de/dds-fdp/rest/panquery?datasetDOI=doi.pangaea.de/10.1594/PANGAEA.858207&filterParameterValue=1,TARA_N000000622
TARA_N000000620	TARA_078_SRF_0.8-5	TARA_078	Trades Biome	[SAO] South Atlantic Ocean (MRGID:1914)	[SATL] South Atlantic Gyral Province (MRGID:21459)	[SRF] surface water layer (ENVO:00010504)	2010-11-04T10:24	-30.1626	-43.2865	5	19.8541	36.3242	221.475	-0.385346	0.053173	0	0	0.017	563	https://ws.pangaea.de/dds-fdp/rest/panquery?datasetDOI=doi.pangaea.de/10.1594/PANGAEA.853810&filterParameterValue=1,TARA_N000000620	https://ws.pangaea.de/dds-fdp/rest/panquery?datasetDOI=doi.pangaea.de/10.1594/PANGAEA.858201&filterParameterValue=1,TARA_N000000620	https://ws.pangaea.de/dds-fdp/rest/panquery?datasetDOI=doi.pangaea.de/10.1594/PANGAEA.858207&filterParameterValue=1,TARA_N000000620
TARA_N000001485	TARA_080_DCM_0.8-5	TARA_080	Coastal Biome	[SAO] South Atlantic Ocean (MRGID:1914)	[BRAZ] Brazil Current Coastal Province (MRGID:21468)	[DCM] deep chlorophyll maximum layer (ENVO:01000326)	2010-11-29T19:37:13	-40.6502	-52.1683	85	18.2524	35.8829	208.363	-0.156557	0.358201	0.123	0.357	3.495	556	https://ws.pangaea.de/dds-fdp/rest/panquery?datasetDOI=doi.pangaea.de/10.1594/PANGAEA.853810&filterParameterValue=1,TARA_N000001485	https://ws.pangaea.de/dds-fdp/rest/panquery?datasetDOI=doi.pangaea.de/10.1594/PANGAEA.858201&filterParameterValue=1,TARA_N000001485	https://ws.pangaea.de/dds-fdp/rest/panquery?datasetDOI=doi.pangaea.de/10.1594/PANGAEA.858207&filterParameterValue=1,TARA_N000001485
TARA_N000001491	TARA_080_SRF_0.8-5	TARA_080	Coastal Biome	[SAO] South Atlantic Ocean (MRGID:1914)	[BRAZ] Brazil Current Coastal Province (MRGID:21468)	[SRF] surface water layer (ENVO:00010504)	2010-11-29T11:21	-40.6502	-52.1683	5	19.3074	35.6061	228.458	-1.55607	0.249708	0	0	0.048	556	https://ws.pangaea.de/dds-fdp/rest/panquery?datasetDOI=doi.pangaea.de/10.1594/PANGAEA.853810&filterParameterValue=1,TARA_N000001491	https://ws.pangaea.de/dds-fdp/rest/panquery?datasetDOI=doi.pangaea.de/10.1594/PANGAEA.858201&filterParameterValue=1,TARA_N000001491	https://ws.pangaea.de/dds-fdp/rest/panquery?datasetDOI=doi.pangaea.de/10.1594/PANGAEA.858207&filterParameterValue=1,TARA_N000001491
TARA_N000001436	TARA_081_SRF_0.8-5	TARA_081	Westerlies Biome	[SAO] South Atlantic Ocean (MRGID:1914)	[SSTC] South Subtropical Convergence Province (MRGID:21500)	[SRF] surface water layer (ENVO:00010504)	2010-12-02T10:28	-44.5366	-52.4316	5	13.4912	34.6943	257.787	3.14709	0.180899	0.115	0.429	3.081	831	https://ws.pangaea.de/dds-fdp/rest/panquery?datasetDOI=doi.pangaea.de/10.1594/PANGAEA.853810&filterParameterValue=1,TARA_N000001436	https://ws.pangaea.de/dds-fdp/rest/panquery?datasetDOI=doi.pangaea.de/10.1594/PANGAEA.858201&filterParameterValue=1,TARA_N000001436	https://ws.pangaea.de/dds-fdp/rest/panquery?datasetDOI=doi.pangaea.de/10.1594/PANGAEA.858207&filterParameterValue=1,TARA_N000001436
TARA_N000001386	TARA_082_SRF_0.8-5	TARA_082	Coastal Biome	[SAO] South Atlantic Ocean (MRGID:1914)	[FKLD] Southwest Atlantic Shelves Province (MRGID:21469)	[SRF] surface water layer (ENVO:00010504)	2010-12-06T10:33	-47.1885	-58.2792	5	7.32152	34.0486	305.012	17.0911	0.310844	0.151	1.301	18.15	460	https://ws.pangaea.de/dds-fdp/rest/panquery?datasetDOI=doi.pangaea.de/10.1594/PANGAEA.853810&filterParameterValue=1,TARA_N000001386	https://ws.pangaea.de/dds-fdp/rest/panquery?datasetDOI=doi.pangaea.de/10.1594/PANGAEA.858201&filterParameterValue=1,TARA_N000001386	https://ws.pangaea.de/dds-fdp/rest/panquery?datasetDOI=doi.pangaea.de/10.1594/PANGAEA.858207&filterParameterValue=1,TARA_N000001386
TARA_N000001374	TARA_083_SRF_0.8-5	TARA_083	Coastal Biome	[SAO] South Atlantic Ocean (MRGID:1914)	[FKLD] Southwest Atlantic Shelves Province (MRGID:21469)	[SRF] surface water layer (ENVO:00010504)	2010-12-16T11:58	-54.3766	-65.0777	5	7.3549	32.9457	293.313	11.0037	0.248632	0.198	1.176	10.86	27	https://ws.pangaea.de/dds-fdp/rest/panquery?datasetDOI=doi.pangaea.de/10.1594/PANGAEA.853810&filterParameterValue=1,TARA_N000001374	https://ws.pangaea.de/dds-fdp/rest/panquery?datasetDOI=doi.pangaea.de/10.1594/PANGAEA.858201&filterParameterValue=1,TARA_N000001374	https://ws.pangaea.de/dds-fdp/rest/panquery?datasetDOI=doi.pangaea.de/10.1594/PANGAEA.858207&filterParameterValue=1,TARA_N000001374
TARA_N000001438	TARA_084_SRF_0.8-5	TARA_084	Polar Biome	[SO] Southern Ocean (MRGID:1907)	[ANTA] Antarctic Province (MRGID:21502)	[SRF] surface water layer (ENVO:00010504)	2011-01-03T11:05	-60.2946	-60.5786	5	1.84402	33.7197	338.298	24.423	0.109555	0.266	1.723	25.3	212	https://ws.pangaea.de/dds-fdp/rest/panquery?datasetDOI=doi.pangaea.de/10.1594/PANGAEA.853810&filterParameterValue=1,TARA_N000001438	https://ws.pangaea.de/dds-fdp/rest/panquery?datasetDOI=doi.pangaea.de/10.1594/PANGAEA.858201&filterParameterValue=1,TARA_N000001438	https://ws.pangaea.de/dds-fdp/rest/panquery?datasetDOI=doi.pangaea.de/10.1594/PANGAEA.858207&filterParameterValue=1,TARA_N000001438
TARA_N000001030	TARA_085_DCM_0.8-5	TARA_085	Polar Biome	[SO] Southern Ocean (MRGID:1907)	[ANTA] Antarctic Province (MRGID:21502)	[DCM] deep chlorophyll maximum layer (ENVO:01000326)	2011-01-06T19:34:21	-62.0874	-49.431	90	-0.819633	34.4026	327.691	30.5177	0.432668	0.06	2.309	31	242	https://ws.pangaea.de/dds-fdp/rest/panquery?datasetDOI=doi.pangaea.de/10.1594/PANGAEA.853810&filterParameterValue=1,TARA_N000001030	https://ws.pangaea.de/dds-fdp/rest/panquery?datasetDOI=doi.pangaea.de/10.1594/PANGAEA.858201&filterParameterValue=1,TARA_N000001030	https://ws.pangaea.de/dds-fdp/rest/panquery?datasetDOI=doi.pangaea.de/10.1594/PANGAEA.858207&filterParameterValue=1,TARA_N000001030
TARA_N000001028	TARA_085_SRF_0.8-5	TARA_085	Polar Biome	[SO] Southern Ocean (MRGID:1907)	[ANTA] Antarctic Province (MRGID:21502)	[SRF] surface water layer (ENVO:00010504)	2011-01-06T10:38	-62.0874	-49.431	5	0.67108	34.3539	343.437	27.5012	0.065273	0.107	2.111	28.5	242	https://ws.pangaea.de/dds-fdp/rest/panquery?datasetDOI=doi.pangaea.de/10.1594/PANGAEA.853810&filterParameterValue=1,TARA_N000001028	https://ws.pangaea.de/dds-fdp/rest/panquery?datasetDOI=doi.pangaea.de/10.1594/PANGAEA.858201&filterParameterValue=1,TARA_N000001028	https://ws.pangaea.de/dds-fdp/rest/panquery?datasetDOI=doi.pangaea.de/10.1594/PANGAEA.858207&filterParameterValue=1,TARA_N000001028
TARA_N000001217	TARA_089_SRF_0.8-5	TARA_089	Polar Biome	[SO] Southern Ocean (MRGID:1907)	[ANTA] Antarctic Province (MRGID:21502)	[SRF] surface water layer (ENVO:00010504)	2011-01-27T08:27	-57.7623	-67.0164	5	5.82641	34.0449	289.669	NA	2.16199	0.243	1.609	22.01	167	https://ws.pangaea.de/dds-fdp/rest/panquery?datasetDOI=doi.pangaea.de/10.1594/PANGAEA.853810&filterParameterValue=1,TARA_N000001217	https://ws.pangaea.de/dds-fdp/rest/panquery?datasetDOI=doi.pangaea.de/10.1594/PANGAEA.858201&filterParameterValue=1,TARA_N000001217	https://ws.pangaea.de/dds-fdp/rest/panquery?datasetDOI=doi.pangaea.de/10.1594/PANGAEA.858207&filterParameterValue=1,TARA_N000001217
TARA_N000001299	TARA_092_SRF_0.8-5	TARA_092	Coastal Biome	[SPO] South Pacific Ocean (MRGID:1910)	[CHIL] Chile-Peru Current Coastal Province (MRGID:21495)	[SRF] surface water layer (ENVO:00010504)	2011-02-26T12:01	-33.6799	-71.9758	9	16.7606	34.3923	273.515	NA	2.98896	0.039	0.795	0.11	21	https://ws.pangaea.de/dds-fdp/rest/panquery?datasetDOI=doi.pangaea.de/10.1594/PANGAEA.853810&filterParameterValue=1,TARA_N000001299	https://ws.pangaea.de/dds-fdp/rest/panquery?datasetDOI=doi.pangaea.de/10.1594/PANGAEA.858201&filterParameterValue=1,TARA_N000001299	https://ws.pangaea.de/dds-fdp/rest/panquery?datasetDOI=doi.pangaea.de/10.1594/PANGAEA.858207&filterParameterValue=1,TARA_N000001299
TARA_N000001111	TARA_093_DCM_0.8-5	TARA_093	Coastal Biome	[SPO] South Pacific Ocean (MRGID:1910)	[CHIL] Chile-Peru Current Coastal Province (MRGID:21495)	[DCM] deep chlorophyll maximum layer (ENVO:01000326)	2011-03-12T19:36:38	-33.9699	-73.0717	35	17.9225	34.3138	239.346	-1.12738	0.504487	0.07	0.6	0.3	98	https://ws.pangaea.de/dds-fdp/rest/panquery?datasetDOI=doi.pangaea.de/10.1594/PANGAEA.853810&filterParameterValue=1,TARA_N000001111	https://ws.pangaea.de/dds-fdp/rest/panquery?datasetDOI=doi.pangaea.de/10.1594/PANGAEA.858201&filterParameterValue=1,TARA_N000001111	https://ws.pangaea.de/dds-fdp/rest/panquery?datasetDOI=doi.pangaea.de/10.1594/PANGAEA.858207&filterParameterValue=1,TARA_N000001111
TARA_N000001296	TARA_093_SRF_0.8-5	TARA_093	Coastal Biome	[SPO] South Pacific Ocean (MRGID:1910)	[CHIL] Chile-Peru Current Coastal Province (MRGID:21495)	[SRF] surface water layer (ENVO:00010504)	2011-03-12T11:34	-33.9699	-73.0717	5	18.207	34.3291	243.03	-1.39217	0.203005	0.01	0.52	0.02	98	https://ws.pangaea.de/dds-fdp/rest/panquery?datasetDOI=doi.pangaea.de/10.1594/PANGAEA.853810&filterParameterValue=1,TARA_N000001296	https://ws.pangaea.de/dds-fdp/rest/panquery?datasetDOI=doi.pangaea.de/10.1594/PANGAEA.858201&filterParameterValue=1,TARA_N000001296	https://ws.pangaea.de/dds-fdp/rest/panquery?datasetDOI=doi.pangaea.de/10.1594/PANGAEA.858207&filterParameterValue=1,TARA_N000001296
TARA_N000001236	TARA_096_DCM_0.8-5	TARA_096	Trades Biome	[SPO] South Pacific Ocean (MRGID:1910)	[SPSG] South Pacific Subtropical Gyre Province, North and South (MRGID:21486)	[DCM] deep chlorophyll maximum layer (ENVO:01000326)	2011-03-24T19:09:46	-29.6993	-101.187	155	18.3307	35.3723	220.868	0.706853	0.145499	0	0.18	0.02	420	https://ws.pangaea.de/dds-fdp/rest/panquery?datasetDOI=doi.pangaea.de/10.1594/PANGAEA.853810&filterParameterValue=1,TARA_N000001236	https://ws.pangaea.de/dds-fdp/rest/panquery?datasetDOI=doi.pangaea.de/10.1594/PANGAEA.858201&filterParameterValue=1,TARA_N000001236	https://ws.pangaea.de/dds-fdp/rest/panquery?datasetDOI=doi.pangaea.de/10.1594/PANGAEA.858207&filterParameterValue=1,TARA_N000001236
TARA_N000001256	TARA_096_SRF_0.8-5	TARA_096	Trades Biome	[SPO] South Pacific Ocean (MRGID:1910)	[SPSG] South Pacific Subtropical Gyre Province, North and South (MRGID:21486)	[SRF] surface water layer (ENVO:00010504)	2011-03-24T13:00	-29.6993	-101.187	5	23.8902	35.7756	204.432	1.199	0	0	0.16	0.02	420	https://ws.pangaea.de/dds-fdp/rest/panquery?datasetDOI=doi.pangaea.de/10.1594/PANGAEA.853810&filterParameterValue=1,TARA_N000001256	https://ws.pangaea.de/dds-fdp/rest/panquery?datasetDOI=doi.pangaea.de/10.1594/PANGAEA.858201&filterParameterValue=1,TARA_N000001256	https://ws.pangaea.de/dds-fdp/rest/panquery?datasetDOI=doi.pangaea.de/10.1594/PANGAEA.858207&filterParameterValue=1,TARA_N000001256
TARA_N000001525	TARA_097_DCM_0.8-5	TARA_097	Trades Biome	[SPO] South Pacific Ocean (MRGID:1910)	[SPSG] South Pacific Subtropical Gyre Province, North and South (MRGID:21486)	[DCM] deep chlorophyll maximum layer (ENVO:01000326)	2011-03-28T22:23:14	-28.1591	-107.419	175	19.4199	35.5608	222.192	0.439117	0.05003	0	0.15	0.03	198	https://ws.pangaea.de/dds-fdp/rest/panquery?datasetDOI=doi.pangaea.de/10.1594/PANGAEA.853810&filterParameterValue=1,TARA_N000001525	https://ws.pangaea.de/dds-fdp/rest/panquery?datasetDOI=doi.pangaea.de/10.1594/PANGAEA.858201&filterParameterValue=1,TARA_N000001525	https://ws.pangaea.de/dds-fdp/rest/panquery?datasetDOI=doi.pangaea.de/10.1594/PANGAEA.858207&filterParameterValue=1,TARA_N000001525
TARA_N000001522	TARA_097_SRF_0.8-5	TARA_097	Trades Biome	[SPO] South Pacific Ocean (MRGID:1910)	[SPSG] South Pacific Subtropical Gyre Province, North and South (MRGID:21486)	[SRF] surface water layer (ENVO:00010504)	2011-03-27T13:47	-28.1591	-107.419	5	24.7531	36.1651	201.043	0.274433	0	0	0.12	0.04	198	https://ws.pangaea.de/dds-fdp/rest/panquery?datasetDOI=doi.pangaea.de/10.1594/PANGAEA.853810&filterParameterValue=1,TARA_N000001522	https://ws.pangaea.de/dds-fdp/rest/panquery?datasetDOI=doi.pangaea.de/10.1594/PANGAEA.858201&filterParameterValue=1,TARA_N000001522	https://ws.pangaea.de/dds-fdp/rest/panquery?datasetDOI=doi.pangaea.de/10.1594/PANGAEA.858207&filterParameterValue=1,TARA_N000001522
TARA_N000001588	TARA_098_DCM_0.8-5	TARA_098	#N/A	#N/A	#N/A	[DCM] deep chlorophyll maximum layer (ENVO:01000326)	2011-04-03T21:50:58	-25.8088	-111.729	188	20.3254	35.874	212.877	0.178539	0.138077	0.02	0.1	0.05	272	https://ws.pangaea.de/dds-fdp/rest/panquery?datasetDOI=doi.pangaea.de/10.1594/PANGAEA.853810&filterParameterValue=1,TARA_N000001588	https://ws.pangaea.de/dds-fdp/rest/panquery?datasetDOI=doi.pangaea.de/10.1594/PANGAEA.858201&filterParameterValue=1,TARA_N000001588	https://ws.pangaea.de/dds-fdp/rest/panquery?datasetDOI=doi.pangaea.de/10.1594/PANGAEA.858207&filterParameterValue=1,TARA_N000001588
TARA_N000001574	TARA_098_SRF_0.8-5	TARA_098	Trades Biome	[SPO] South Pacific Ocean (MRGID:1910)	[SPSG] South Pacific Subtropical Gyre Province, North and South (MRGID:21486)	[SRF] surface water layer (ENVO:00010504)	2011-04-03T13:44	-25.8088	-111.729	5	25.1487	36.4027	200.538	-1.56749	0.013449	0	0.2	0.05	272	https://ws.pangaea.de/dds-fdp/rest/panquery?datasetDOI=doi.pangaea.de/10.1594/PANGAEA.853810&filterParameterValue=1,TARA_N000001574	https://ws.pangaea.de/dds-fdp/rest/panquery?datasetDOI=doi.pangaea.de/10.1594/PANGAEA.858201&filterParameterValue=1,TARA_N000001574	https://ws.pangaea.de/dds-fdp/rest/panquery?datasetDOI=doi.pangaea.de/10.1594/PANGAEA.858207&filterParameterValue=1,TARA_N000001574
TARA_N000001610	TARA_100_DCM_0.8-5	TARA_100	Trades Biome	[SPO] South Pacific Ocean (MRGID:1910)	[SPSG] South Pacific Subtropical Gyre Province, North and South (MRGID:21486)	[DCM] deep chlorophyll maximum layer (ENVO:01000326)	2011-04-15T19:38	-12.982	-96.0465	50	19.432	35.4361	224.853	0.369746	0.389897	0.16	0.78	5.7	1408	https://ws.pangaea.de/dds-fdp/rest/panquery?datasetDOI=doi.pangaea.de/10.1594/PANGAEA.853810&filterParameterValue=1,TARA_N000001610	https://ws.pangaea.de/dds-fdp/rest/panquery?datasetDOI=doi.pangaea.de/10.1594/PANGAEA.858201&filterParameterValue=1,TARA_N000001610	https://ws.pangaea.de/dds-fdp/rest/panquery?datasetDOI=doi.pangaea.de/10.1594/PANGAEA.858207&filterParameterValue=1,TARA_N000001610
TARA_N000001652	TARA_102_DCM_0.8-5	TARA_102	Trades Biome	[SPO] South Pacific Ocean (MRGID:1910)	[PEOD] Pacific Equatorial Divergence Province (MRGID:21489)	[DCM] deep chlorophyll maximum layer (ENVO:01000326)	2011-04-22T21:13	-5.25345	-85.1897	40	22.4492	34.845	146.126	14.6539	0.675201	1.2	1.86	24.4	437	https://ws.pangaea.de/dds-fdp/rest/panquery?datasetDOI=doi.pangaea.de/10.1594/PANGAEA.853810&filterParameterValue=1,TARA_N000001652	https://ws.pangaea.de/dds-fdp/rest/panquery?datasetDOI=doi.pangaea.de/10.1594/PANGAEA.858201&filterParameterValue=1,TARA_N000001652	https://ws.pangaea.de/dds-fdp/rest/panquery?datasetDOI=doi.pangaea.de/10.1594/PANGAEA.858207&filterParameterValue=1,TARA_N000001652
TARA_N000001692	TARA_106_DCM_0.8-5	TARA_106	Coastal Biome	[SPO] South Pacific Ocean (MRGID:1910)	[CHIL] Chile-Peru Current Coastal Province (MRGID:21495)	[DCM] deep chlorophyll maximum layer (ENVO:01000326)	2011-05-03T20:52	0.00695	-84.6015	40	23.2817	34.7421	164.034	9.92386	0.3356	0.21	0.63	6.9	429	https://ws.pangaea.de/dds-fdp/rest/panquery?datasetDOI=doi.pangaea.de/10.1594/PANGAEA.853810&filterParameterValue=1,TARA_N000001692	https://ws.pangaea.de/dds-fdp/rest/panquery?datasetDOI=doi.pangaea.de/10.1594/PANGAEA.858201&filterParameterValue=1,TARA_N000001692	https://ws.pangaea.de/dds-fdp/rest/panquery?datasetDOI=doi.pangaea.de/10.1594/PANGAEA.858207&filterParameterValue=1,TARA_N000001692
TARA_N000001690	TARA_106_SRF_0.8-5	TARA_106	Coastal Biome	[SPO] South Pacific Ocean (MRGID:1910)	[CHIL] Chile-Peru Current Coastal Province (MRGID:21495)	[SRF] surface water layer (ENVO:00010504)	2011-05-03T12:27	0.00695	-84.6015	5	25.8359	34.5199	194.984	6.05863	0.109097	0.14	0.55	5.5	429	https://ws.pangaea.de/dds-fdp/rest/panquery?datasetDOI=doi.pangaea.de/10.1594/PANGAEA.853810&filterParameterValue=1,TARA_N000001690	https://ws.pangaea.de/dds-fdp/rest/panquery?datasetDOI=doi.pangaea.de/10.1594/PANGAEA.858201&filterParameterValue=1,TARA_N000001690	https://ws.pangaea.de/dds-fdp/rest/panquery?datasetDOI=doi.pangaea.de/10.1594/PANGAEA.858207&filterParameterValue=1,TARA_N000001690
TARA_N000001732	TARA_109_DCM_0.8-5	TARA_109	Coastal Biome	[NPO] North Pacific Ocean (MRGID:1908)	[CHIL] Chile-Peru Current Coastal Province (MRGID:21495)	[DCM] deep chlorophyll maximum layer (ENVO:01000326)	2011-05-12T22:15	1.99985	-84.5739	30	27.0171	34.0874	205.333	2.01011	0.418522	0.09	0.49	3.7	511	https://ws.pangaea.de/dds-fdp/rest/panquery?datasetDOI=doi.pangaea.de/10.1594/PANGAEA.853810&filterParameterValue=1,TARA_N000001732	https://ws.pangaea.de/dds-fdp/rest/panquery?datasetDOI=doi.pangaea.de/10.1594/PANGAEA.858201&filterParameterValue=1,TARA_N000001732	https://ws.pangaea.de/dds-fdp/rest/panquery?datasetDOI=doi.pangaea.de/10.1594/PANGAEA.858207&filterParameterValue=1,TARA_N000001732
TARA_N000001730	TARA_109_SRF_0.8-5	TARA_109	Coastal Biome	[NPO] North Pacific Ocean (MRGID:1908)	[CHIL] Chile-Peru Current Coastal Province (MRGID:21495)	[SRF] surface water layer (ENVO:00010504)	2011-05-12T14:00	1.99985	-84.5739	5	27.9022	33.1758	199.899	0.451517	0.201947	0.04	0.27	0.9	511	https://ws.pangaea.de/dds-fdp/rest/panquery?datasetDOI=doi.pangaea.de/10.1594/PANGAEA.853810&filterParameterValue=1,TARA_N000001730	https://ws.pangaea.de/dds-fdp/rest/panquery?datasetDOI=doi.pangaea.de/10.1594/PANGAEA.858201&filterParameterValue=1,TARA_N000001730	https://ws.pangaea.de/dds-fdp/rest/panquery?datasetDOI=doi.pangaea.de/10.1594/PANGAEA.858207&filterParameterValue=1,TARA_N000001730
TARA_N000001752	TARA_110_DCM_0.8-5	TARA_110	Trades Biome	[SPO] South Pacific Ocean (MRGID:1910)	[SPSG] South Pacific Subtropical Gyre Province, North and South (MRGID:21486)	[DCM] deep chlorophyll maximum layer (ENVO:01000326)	2011-05-21T21:00	-1.99265	-84.595	50	23.3822	34.9765	181.826	10.8009	0.527178	0.35	0.83	9.3	408	https://ws.pangaea.de/dds-fdp/rest/panquery?datasetDOI=doi.pangaea.de/10.1594/PANGAEA.853810&filterParameterValue=1,TARA_N000001752	https://ws.pangaea.de/dds-fdp/rest/panquery?datasetDOI=doi.pangaea.de/10.1594/PANGAEA.858201&filterParameterValue=1,TARA_N000001752	https://ws.pangaea.de/dds-fdp/rest/panquery?datasetDOI=doi.pangaea.de/10.1594/PANGAEA.858207&filterParameterValue=1,TARA_N000001752
TARA_N000001750	TARA_110_SRF_0.8-5	TARA_110	Trades Biome	[SPO] South Pacific Ocean (MRGID:1910)	[SPSG] South Pacific Subtropical Gyre Province, North and South (MRGID:21486)	[SRF] surface water layer (ENVO:00010504)	2011-05-21T12:27	-1.99265	-84.595	5	23.8683	35.0193	190.816	6.72934	0.317793	0.31	0.75	8.2	408	https://ws.pangaea.de/dds-fdp/rest/panquery?datasetDOI=doi.pangaea.de/10.1594/PANGAEA.853810&filterParameterValue=1,TARA_N000001750	https://ws.pangaea.de/dds-fdp/rest/panquery?datasetDOI=doi.pangaea.de/10.1594/PANGAEA.858201&filterParameterValue=1,TARA_N000001750	https://ws.pangaea.de/dds-fdp/rest/panquery?datasetDOI=doi.pangaea.de/10.1594/PANGAEA.858207&filterParameterValue=1,TARA_N000001750
TARA_N000001870	TARA_112_SRF_0.8-5	TARA_112	Trades Biome	[SPO] South Pacific Ocean (MRGID:1910)	[SPSG] South Pacific Subtropical Gyre Province, North and South (MRGID:21486)	[SRF] surface water layer (ENVO:00010504)	2011-06-14T16:45	-23.2605	-129.44	5	24.2375	36.4539	202.175	-0.916543	0.04895	0.01	0.14	0.03	144	https://ws.pangaea.de/dds-fdp/rest/panquery?datasetDOI=doi.pangaea.de/10.1594/PANGAEA.853810&filterParameterValue=1,TARA_N000001870	https://ws.pangaea.de/dds-fdp/rest/panquery?datasetDOI=doi.pangaea.de/10.1594/PANGAEA.858201&filterParameterValue=1,TARA_N000001870	https://ws.pangaea.de/dds-fdp/rest/panquery?datasetDOI=doi.pangaea.de/10.1594/PANGAEA.858207&filterParameterValue=1,TARA_N000001870
TARA_N000001896	TARA_113_SRF_0.8-5	TARA_113	Trades Biome	[SPO] South Pacific Ocean (MRGID:1910)	[SPSG] South Pacific Subtropical Gyre Province, North and South (MRGID:21486)	[SRF] surface water layer (ENVO:00010504)	2011-06-19T17:12	-23.1107	-134.933	5	23.7919	36.5149	203.004	-0.684453	0.142584	0.01	0.18	0.07	2	https://ws.pangaea.de/dds-fdp/rest/panquery?datasetDOI=doi.pangaea.de/10.1594/PANGAEA.853810&filterParameterValue=1,TARA_N000001896	https://ws.pangaea.de/dds-fdp/rest/panquery?datasetDOI=doi.pangaea.de/10.1594/PANGAEA.858201&filterParameterValue=1,TARA_N000001896	https://ws.pangaea.de/dds-fdp/rest/panquery?datasetDOI=doi.pangaea.de/10.1594/PANGAEA.858207&filterParameterValue=1,TARA_N000001896
TARA_N000001948	TARA_122_DCM_0.8-5	TARA_122	Trades Biome	[SPO] South Pacific Ocean (MRGID:1910)	[SPSG] South Pacific Subtropical Gyre Province, North and South (MRGID:21486)	[DCM] deep chlorophyll maximum layer (ENVO:01000326)	2011-07-28T17:15:56	-8.9846	-139.235	115	24.6627	36.089	177.604	3.87394	0.288679	0.1	0.59	2.8	32	https://ws.pangaea.de/dds-fdp/rest/panquery?datasetDOI=doi.pangaea.de/10.1594/PANGAEA.853810&filterParameterValue=1,TARA_N000001948	https://ws.pangaea.de/dds-fdp/rest/panquery?datasetDOI=doi.pangaea.de/10.1594/PANGAEA.858201&filterParameterValue=1,TARA_N000001948	https://ws.pangaea.de/dds-fdp/rest/panquery?datasetDOI=doi.pangaea.de/10.1594/PANGAEA.858207&filterParameterValue=1,TARA_N000001948
TARA_N000001938	TARA_122_SRF_0.8-5	TARA_122	Trades Biome	[SPO] South Pacific Ocean (MRGID:1910)	[SPSG] South Pacific Subtropical Gyre Province, North and South (MRGID:21486)	[SRF] surface water layer (ENVO:00010504)	2011-07-26T17:10	-8.9846	-139.235	5	26.5644	35.3638	186.984	5.94839	0.138982	0.12	0.57	5.46	32	https://ws.pangaea.de/dds-fdp/rest/panquery?datasetDOI=doi.pangaea.de/10.1594/PANGAEA.853810&filterParameterValue=1,TARA_N000001938	https://ws.pangaea.de/dds-fdp/rest/panquery?datasetDOI=doi.pangaea.de/10.1594/PANGAEA.858201&filterParameterValue=1,TARA_N000001938	https://ws.pangaea.de/dds-fdp/rest/panquery?datasetDOI=doi.pangaea.de/10.1594/PANGAEA.858207&filterParameterValue=1,TARA_N000001938
TARA_N000001992	TARA_123_SRF_0.8-5	TARA_123	Trades Biome	[SPO] South Pacific Ocean (MRGID:1910)	[SPSG] South Pacific Subtropical Gyre Province, North and South (MRGID:21486)	[SRF] surface water layer (ENVO:00010504)	2011-07-31T17:20	-8.90095	-140.3	5	26.6395	35.3577	189.811	5.321	0.162506	0.14	0.53	4.9	6	https://ws.pangaea.de/dds-fdp/rest/panquery?datasetDOI=doi.pangaea.de/10.1594/PANGAEA.853810&filterParameterValue=1,TARA_N000001992	https://ws.pangaea.de/dds-fdp/rest/panquery?datasetDOI=doi.pangaea.de/10.1594/PANGAEA.858201&filterParameterValue=1,TARA_N000001992	https://ws.pangaea.de/dds-fdp/rest/panquery?datasetDOI=doi.pangaea.de/10.1594/PANGAEA.858207&filterParameterValue=1,TARA_N000001992
TARA_N000002037	TARA_124_SRF_0.8-5	TARA_124	Trades Biome	[SPO] South Pacific Ocean (MRGID:1910)	[SPSG] South Pacific Subtropical Gyre Province, North and South (MRGID:21486)	[SRF] surface water layer (ENVO:00010504)	2011-08-04T18:33	-9.1528	-140.525	5	26.5205	35.3845	190.786	5.05319	0.263712	0.16	0.63	6.18	44	https://ws.pangaea.de/dds-fdp/rest/panquery?datasetDOI=doi.pangaea.de/10.1594/PANGAEA.853810&filterParameterValue=1,TARA_N000002037	https://ws.pangaea.de/dds-fdp/rest/panquery?datasetDOI=doi.pangaea.de/10.1594/PANGAEA.858201&filterParameterValue=1,TARA_N000002037	https://ws.pangaea.de/dds-fdp/rest/panquery?datasetDOI=doi.pangaea.de/10.1594/PANGAEA.858207&filterParameterValue=1,TARA_N000002037
TARA_N000002019	TARA_125_SRF_0.8-5	TARA_125	Trades Biome	[SPO] South Pacific Ocean (MRGID:1910)	[SPSG] South Pacific Subtropical Gyre Province, North and South (MRGID:21486)	[SRF] surface water layer (ENVO:00010504)	2011-08-08T17:33	-8.90305	-142.59	5	26.8694	35.4224	187.791	6.03141	0.124746	0.19	0.56	3.73	229	https://ws.pangaea.de/dds-fdp/rest/panquery?datasetDOI=doi.pangaea.de/10.1594/PANGAEA.853810&filterParameterValue=1,TARA_N000002019	https://ws.pangaea.de/dds-fdp/rest/panquery?datasetDOI=doi.pangaea.de/10.1594/PANGAEA.858201&filterParameterValue=1,TARA_N000002019	https://ws.pangaea.de/dds-fdp/rest/panquery?datasetDOI=doi.pangaea.de/10.1594/PANGAEA.858207&filterParameterValue=1,TARA_N000002019
TARA_N000002291	TARA_128_DCM_0.8-5	TARA_128	Trades Biome	[SPO] South Pacific Ocean (MRGID:1910)	[PEOD] Pacific Equatorial Divergence Province (MRGID:21489)	[DCM] deep chlorophyll maximum layer (ENVO:01000326)	2011-09-05T18:40	0.0049	-153.695	40	26.0826	35.1329	177.238	4.23464	0.439034	0.28	0.55	5.26	446	https://ws.pangaea.de/dds-fdp/rest/panquery?datasetDOI=doi.pangaea.de/10.1594/PANGAEA.853810&filterParameterValue=1,TARA_N000002291	https://ws.pangaea.de/dds-fdp/rest/panquery?datasetDOI=doi.pangaea.de/10.1594/PANGAEA.858201&filterParameterValue=1,TARA_N000002291	https://ws.pangaea.de/dds-fdp/rest/panquery?datasetDOI=doi.pangaea.de/10.1594/PANGAEA.858207&filterParameterValue=1,TARA_N000002291
TARA_N000002289	TARA_128_SRF_0.8-5	TARA_128	Trades Biome	[SPO] South Pacific Ocean (MRGID:1910)	[PEOD] Pacific Equatorial Divergence Province (MRGID:21489)	[SRF] surface water layer (ENVO:00010504)	2011-09-04T18:00	0.0049	-153.695	5	26.2136	35.1163	180.492	4.30886	0.158396	0.27	0.54	5.08	446	https://ws.pangaea.de/dds-fdp/rest/panquery?datasetDOI=doi.pangaea.de/10.1594/PANGAEA.853810&filterParameterValue=1,TARA_N000002289	https://ws.pangaea.de/dds-fdp/rest/panquery?datasetDOI=doi.pangaea.de/10.1594/PANGAEA.858201&filterParameterValue=1,TARA_N000002289	https://ws.pangaea.de/dds-fdp/rest/panquery?datasetDOI=doi.pangaea.de/10.1594/PANGAEA.858207&filterParameterValue=1,TARA_N000002289
TARA_N000002312	TARA_129_DCM_0.8-5	TARA_129	Trades Biome	[NPO] North Pacific Ocean (MRGID:1908)	[PNEC] North Pacific Equatorial Countercurrent Province (MRGID:21488)	[DCM] deep chlorophyll maximum layer (ENVO:01000326)	2011-09-11T16:50:01	6.7653	-153.088	85	27.6552	34.8303	172.343	-0.217565	0.343753	0.69	0.33	1.13	708	https://ws.pangaea.de/dds-fdp/rest/panquery?datasetDOI=doi.pangaea.de/10.1594/PANGAEA.853810&filterParameterValue=1,TARA_N000002312	https://ws.pangaea.de/dds-fdp/rest/panquery?datasetDOI=doi.pangaea.de/10.1594/PANGAEA.858201&filterParameterValue=1,TARA_N000002312	https://ws.pangaea.de/dds-fdp/rest/panquery?datasetDOI=doi.pangaea.de/10.1594/PANGAEA.858207&filterParameterValue=1,TARA_N000002312
TARA_N000002310	TARA_129_SRF_0.8-5	TARA_129	Trades Biome	[NPO] North Pacific Ocean (MRGID:1908)	[PNEC] North Pacific Equatorial Countercurrent Province (MRGID:21488)	[SRF] surface water layer (ENVO:00010504)	2011-09-10T17:57	6.7653	-153.088	5	28.2998	34.6921	185.524	-0.290769	0.09965	0.04	0.23	0.41	708	https://ws.pangaea.de/dds-fdp/rest/panquery?datasetDOI=doi.pangaea.de/10.1594/PANGAEA.853810&filterParameterValue=1,TARA_N000002310	https://ws.pangaea.de/dds-fdp/rest/panquery?datasetDOI=doi.pangaea.de/10.1594/PANGAEA.858201&filterParameterValue=1,TARA_N000002310	https://ws.pangaea.de/dds-fdp/rest/panquery?datasetDOI=doi.pangaea.de/10.1594/PANGAEA.858207&filterParameterValue=1,TARA_N000002310
TARA_N000002354	TARA_131_DCM_0.8-5	TARA_131	Trades Biome	[NPO] North Pacific Ocean (MRGID:1908)	[NPTG] North Pacific Tropical Gyre Province (MRGID:21487)	[DCM] deep chlorophyll maximum layer (ENVO:01000326)	2011-09-30T17:37:06	22.7452	-158.003	110	21.7084	35.2514	207.952	-0.346856	0.149619	0.02	0.02	0.02	116	https://ws.pangaea.de/dds-fdp/rest/panquery?datasetDOI=doi.pangaea.de/10.1594/PANGAEA.853810&filterParameterValue=1,TARA_N000002354	https://ws.pangaea.de/dds-fdp/rest/panquery?datasetDOI=doi.pangaea.de/10.1594/PANGAEA.858201&filterParameterValue=1,TARA_N000002354	https://ws.pangaea.de/dds-fdp/rest/panquery?datasetDOI=doi.pangaea.de/10.1594/PANGAEA.858207&filterParameterValue=1,TARA_N000002354
TARA_N000002352	TARA_131_SRF_0.8-5	TARA_131	Trades Biome	[NPO] North Pacific Ocean (MRGID:1908)	[NPTG] North Pacific Tropical Gyre Province (MRGID:21487)	[SRF] surface water layer (ENVO:00010504)	2011-09-29T19:23	22.7452	-158.003	5	26.3155	35.2315	195.127	-1.00537	0.032278	0	0.05	0.03	116	https://ws.pangaea.de/dds-fdp/rest/panquery?datasetDOI=doi.pangaea.de/10.1594/PANGAEA.853810&filterParameterValue=1,TARA_N000002352	https://ws.pangaea.de/dds-fdp/rest/panquery?datasetDOI=doi.pangaea.de/10.1594/PANGAEA.858201&filterParameterValue=1,TARA_N000002352	https://ws.pangaea.de/dds-fdp/rest/panquery?datasetDOI=doi.pangaea.de/10.1594/PANGAEA.858207&filterParameterValue=1,TARA_N000002352
TARA_N000002418	TARA_132_DCM_0.8-5	TARA_132	Westerlies Biome	[NPO] North Pacific Ocean (MRGID:1908)	[NPST] North Pacific Subtropical and Polar Front Provinces (MRGID:21484)	[DCM] deep chlorophyll maximum layer (ENVO:01000326)	2011-10-05T00:59:03	31.5071	-159.028	115	14.7335	34.3646	215.267	0.004868	0.229824	0.21	0.25	1.77	975	https://ws.pangaea.de/dds-fdp/rest/panquery?datasetDOI=doi.pangaea.de/10.1594/PANGAEA.853810&filterParameterValue=1,TARA_N000002418	https://ws.pangaea.de/dds-fdp/rest/panquery?datasetDOI=doi.pangaea.de/10.1594/PANGAEA.858201&filterParameterValue=1,TARA_N000002418	https://ws.pangaea.de/dds-fdp/rest/panquery?datasetDOI=doi.pangaea.de/10.1594/PANGAEA.858207&filterParameterValue=1,TARA_N000002418
TARA_N000002416	TARA_132_SRF_0.8-5	TARA_132	Westerlies Biome	[NPO] North Pacific Ocean (MRGID:1908)	[NPST] North Pacific Subtropical and Polar Front Provinces (MRGID:21484)	[SRF] surface water layer (ENVO:00010504)	2011-10-04T17:46	31.5071	-159.028	5	25.1076	35.1878	197.853	0.022689	0.026898	0	0.01	0.01	975	https://ws.pangaea.de/dds-fdp/rest/panquery?datasetDOI=doi.pangaea.de/10.1594/PANGAEA.853810&filterParameterValue=1,TARA_N000002416	https://ws.pangaea.de/dds-fdp/rest/panquery?datasetDOI=doi.pangaea.de/10.1594/PANGAEA.858201&filterParameterValue=1,TARA_N000002416	https://ws.pangaea.de/dds-fdp/rest/panquery?datasetDOI=doi.pangaea.de/10.1594/PANGAEA.858207&filterParameterValue=1,TARA_N000002416
TARA_N000002191	TARA_135_DCM_0.8-5	TARA_135	Coastal Biome	[NPO] North Pacific Ocean (MRGID:1908)	[OCAL] Offshore California Current (MRGID:21493)	[DCM] deep chlorophyll maximum layer (ENVO:01000326)	2011-10-23T21:22	33.011	-121.753	30	15.594	33.4848	210.072	0.342955	0.556552	0.28	0.48	2.44	152	https://ws.pangaea.de/dds-fdp/rest/panquery?datasetDOI=doi.pangaea.de/10.1594/PANGAEA.853810&filterParameterValue=1,TARA_N000002191	https://ws.pangaea.de/dds-fdp/rest/panquery?datasetDOI=doi.pangaea.de/10.1594/PANGAEA.858201&filterParameterValue=1,TARA_N000002191	https://ws.pangaea.de/dds-fdp/rest/panquery?datasetDOI=doi.pangaea.de/10.1594/PANGAEA.858207&filterParameterValue=1,TARA_N000002191
TARA_N000002179	TARA_135_SRF_0.8-5	TARA_135	Coastal Biome	[NPO] North Pacific Ocean (MRGID:1908)	[OCAL] Offshore California Current (MRGID:21493)	[SRF] surface water layer (ENVO:00010504)	2011-10-23T14:24	33.011	-121.753	5	17.5936	33.4774	226.109	0.132837	0.311832	0.01	0.28	0.01	152	https://ws.pangaea.de/dds-fdp/rest/panquery?datasetDOI=doi.pangaea.de/10.1594/PANGAEA.853810&filterParameterValue=1,TARA_N000002179	https://ws.pangaea.de/dds-fdp/rest/panquery?datasetDOI=doi.pangaea.de/10.1594/PANGAEA.858201&filterParameterValue=1,TARA_N000002179	https://ws.pangaea.de/dds-fdp/rest/panquery?datasetDOI=doi.pangaea.de/10.1594/PANGAEA.858207&filterParameterValue=1,TARA_N000002179
TARA_N000002961	TARA_136_SRF_0.8-5	TARA_136	Trades Biome	[NPO] North Pacific Ocean (MRGID:1908)	[NPTG] North Pacific Tropical Gyre Province (MRGID:21487)	[SRF] surface water layer (ENVO:00010504)	2011-11-30T16:20	17.0733	-118.895	5	24.5273	34.5247	201.216	-1.14515	0.245841	0.01	0.31	0.24	464	https://ws.pangaea.de/dds-fdp/rest/panquery?datasetDOI=doi.pangaea.de/10.1594/PANGAEA.853810&filterParameterValue=1,TARA_N000002961	https://ws.pangaea.de/dds-fdp/rest/panquery?datasetDOI=doi.pangaea.de/10.1594/PANGAEA.858201&filterParameterValue=1,TARA_N000002961	https://ws.pangaea.de/dds-fdp/rest/panquery?datasetDOI=doi.pangaea.de/10.1594/PANGAEA.858207&filterParameterValue=1,TARA_N000002961
TARA_N000002936	TARA_137_DCM_0.8-5	TARA_137	Trades Biome	[NPO] North Pacific Ocean (MRGID:1908)	[PNEC] North Pacific Equatorial Countercurrent Province (MRGID:21488)	[DCM] deep chlorophyll maximum layer (ENVO:01000326)	2011-12-02T20:42	14.2026	-116.63	40	20.4842	34.3924	125.339	6.94105	0.660937	0.31	0.88	6.05	510	https://ws.pangaea.de/dds-fdp/rest/panquery?datasetDOI=doi.pangaea.de/10.1594/PANGAEA.853810&filterParameterValue=1,TARA_N000002936	https://ws.pangaea.de/dds-fdp/rest/panquery?datasetDOI=doi.pangaea.de/10.1594/PANGAEA.858201&filterParameterValue=1,TARA_N000002936	https://ws.pangaea.de/dds-fdp/rest/panquery?datasetDOI=doi.pangaea.de/10.1594/PANGAEA.858207&filterParameterValue=1,TARA_N000002936
TARA_N000002925	TARA_137_SRF_0.8-5	TARA_137	Trades Biome	[NPO] North Pacific Ocean (MRGID:1908)	[PNEC] North Pacific Equatorial Countercurrent Province (MRGID:21488)	[SRF] surface water layer (ENVO:00010504)	2011-12-02T14:12	14.2026	-116.63	5	26.4091	33.8844	195.127	3.24131	0.290611	0.07	0.46	2.44	510	https://ws.pangaea.de/dds-fdp/rest/panquery?datasetDOI=doi.pangaea.de/10.1594/PANGAEA.853810&filterParameterValue=1,TARA_N000002925	https://ws.pangaea.de/dds-fdp/rest/panquery?datasetDOI=doi.pangaea.de/10.1594/PANGAEA.858201&filterParameterValue=1,TARA_N000002925	https://ws.pangaea.de/dds-fdp/rest/panquery?datasetDOI=doi.pangaea.de/10.1594/PANGAEA.858207&filterParameterValue=1,TARA_N000002925
TARA_N000003011	TARA_138_DCM_0.8-5	TARA_138	Trades Biome	[NPO] North Pacific Ocean (MRGID:1908)	[PNEC] North Pacific Equatorial Countercurrent Province (MRGID:21488)	[DCM] deep chlorophyll maximum layer (ENVO:01000326)	2011-12-11T13:27:34	6.33235	-102.946	60	16.2572	34.6946	31.1538	28.0447	0.249299	0.46	2.05	26.96	814	https://ws.pangaea.de/dds-fdp/rest/panquery?datasetDOI=doi.pangaea.de/10.1594/PANGAEA.853810&filterParameterValue=1,TARA_N000003011	https://ws.pangaea.de/dds-fdp/rest/panquery?datasetDOI=doi.pangaea.de/10.1594/PANGAEA.858201&filterParameterValue=1,TARA_N000003011	https://ws.pangaea.de/dds-fdp/rest/panquery?datasetDOI=doi.pangaea.de/10.1594/PANGAEA.858207&filterParameterValue=1,TARA_N000003011
TARA_N000003001	TARA_138_SRF_0.8-5	TARA_138	Trades Biome	[NPO] North Pacific Ocean (MRGID:1908)	[PNEC] North Pacific Equatorial Countercurrent Province (MRGID:21488)	[SRF] surface water layer (ENVO:00010504)	2011-12-10T14:08	6.33235	-102.946	5	26.6362	33.407	196.883	-1.18432	0.013449	0	0.16	0	814	https://ws.pangaea.de/dds-fdp/rest/panquery?datasetDOI=doi.pangaea.de/10.1594/PANGAEA.853810&filterParameterValue=1,TARA_N000003001	https://ws.pangaea.de/dds-fdp/rest/panquery?datasetDOI=doi.pangaea.de/10.1594/PANGAEA.858201&filterParameterValue=1,TARA_N000003001	https://ws.pangaea.de/dds-fdp/rest/panquery?datasetDOI=doi.pangaea.de/10.1594/PANGAEA.858207&filterParameterValue=1,TARA_N000003001
TARA_N000003037	TARA_139_SRF_0.8-5	TARA_139	Trades Biome	[NPO] North Pacific Ocean (MRGID:1908)	[PNEC] North Pacific Equatorial Countercurrent Province (MRGID:21488)	[SRF] surface water layer (ENVO:00010504)	2011-12-15T14:16	6.48945	-94.9639	5	26.2487	33.1845	200.196	3.61821	0.580477	0.1	0.53	4.11	632	https://ws.pangaea.de/dds-fdp/rest/panquery?datasetDOI=doi.pangaea.de/10.1594/PANGAEA.853810&filterParameterValue=1,TARA_N000003037	https://ws.pangaea.de/dds-fdp/rest/panquery?datasetDOI=doi.pangaea.de/10.1594/PANGAEA.858201&filterParameterValue=1,TARA_N000003037	https://ws.pangaea.de/dds-fdp/rest/panquery?datasetDOI=doi.pangaea.de/10.1594/PANGAEA.858207&filterParameterValue=1,TARA_N000003037
TARA_N000003104	TARA_142_DCM_0.8-5	TARA_142	Coastal Biome	[NAO] North Atlantic Ocean (MRGID:1912)	[CARB] Caribbean Province (MRGID:21466)	[DCM] deep chlorophyll maximum layer (ENVO:01000326)	2012-01-09T20:17:16	25.546	-88.4282	125	24.9304	36.1634	193.246	-1.38135	0.147173	0.02	0.02	0.06	384	https://ws.pangaea.de/dds-fdp/rest/panquery?datasetDOI=doi.pangaea.de/10.1594/PANGAEA.853810&filterParameterValue=1,TARA_N000003104	https://ws.pangaea.de/dds-fdp/rest/panquery?datasetDOI=doi.pangaea.de/10.1594/PANGAEA.858201&filterParameterValue=1,TARA_N000003104	https://ws.pangaea.de/dds-fdp/rest/panquery?datasetDOI=doi.pangaea.de/10.1594/PANGAEA.858207&filterParameterValue=1,TARA_N000003104
TARA_N000003083	TARA_142_SRF_0.8-5	TARA_142	Coastal Biome	[NAO] North Atlantic Ocean (MRGID:1912)	[CARB] Caribbean Province (MRGID:21466)	[SRF] surface water layer (ENVO:00010504)	2012-01-09T13:41	25.546	-88.4282	5	24.9656	36.1937	194.268	-2.2118	0.163338	0.02	0	0.05	384	https://ws.pangaea.de/dds-fdp/rest/panquery?datasetDOI=doi.pangaea.de/10.1594/PANGAEA.853810&filterParameterValue=1,TARA_N000003083	https://ws.pangaea.de/dds-fdp/rest/panquery?datasetDOI=doi.pangaea.de/10.1594/PANGAEA.858201&filterParameterValue=1,TARA_N000003083	https://ws.pangaea.de/dds-fdp/rest/panquery?datasetDOI=doi.pangaea.de/10.1594/PANGAEA.858207&filterParameterValue=1,TARA_N000003083
TARA_N000003137	TARA_143_SRF_0.8-5	TARA_143	Coastal Biome	[NAO] North Atlantic Ocean (MRGID:1912)	[CHSB] Cheasapeake Bay Province	[SRF] surface water layer (ENVO:00010504)	2012-01-16T12:30	29.6871	-79.609	5	24.9979	36.212	192.003	1.19032	0.160347	0.02	0.01	0.06	148	https://ws.pangaea.de/dds-fdp/rest/panquery?datasetDOI=doi.pangaea.de/10.1594/PANGAEA.853810&filterParameterValue=1,TARA_N000003137	https://ws.pangaea.de/dds-fdp/rest/panquery?datasetDOI=doi.pangaea.de/10.1594/PANGAEA.858201&filterParameterValue=1,TARA_N000003137	https://ws.pangaea.de/dds-fdp/rest/panquery?datasetDOI=doi.pangaea.de/10.1594/PANGAEA.858207&filterParameterValue=1,TARA_N000003137
TARA_N000003179	TARA_144_SRF_0.8-5	TARA_144	#N/A	#N/A	#N/A	[SRF] surface water layer (ENVO:00010504)	2012-01-29T20:01	36.3674	-72.8688	5	22.5508	36.4108	202.478	-0.008183	0.194448	0.02	0	0.02	255	https://ws.pangaea.de/dds-fdp/rest/panquery?datasetDOI=doi.pangaea.de/10.1594/PANGAEA.853810&filterParameterValue=1,TARA_N000003179	https://ws.pangaea.de/dds-fdp/rest/panquery?datasetDOI=doi.pangaea.de/10.1594/PANGAEA.858201&filterParameterValue=1,TARA_N000003179	https://ws.pangaea.de/dds-fdp/rest/panquery?datasetDOI=doi.pangaea.de/10.1594/PANGAEA.858207&filterParameterValue=1,TARA_N000003179
TARA_N000003219	TARA_145_SRF_0.8-5	TARA_145	Westerlies Biome	[NAO] North Atlantic Ocean (MRGID:1912)	[GFST] Gulf Stream Province (MRGID:21454)	[SRF] surface water layer (ENVO:00010504)	2012-02-02T11:52	39.2239	-71.0352	5	14.0794	35.1468	235.066	5.03906	0.320247	0.11	0.35	4.38	228	https://ws.pangaea.de/dds-fdp/rest/panquery?datasetDOI=doi.pangaea.de/10.1594/PANGAEA.853810&filterParameterValue=1,TARA_N000003219	https://ws.pangaea.de/dds-fdp/rest/panquery?datasetDOI=doi.pangaea.de/10.1594/PANGAEA.858201&filterParameterValue=1,TARA_N000003219	https://ws.pangaea.de/dds-fdp/rest/panquery?datasetDOI=doi.pangaea.de/10.1594/PANGAEA.858207&filterParameterValue=1,TARA_N000003219
TARA_N000003253	TARA_146_SRF_0.8-5	TARA_146	Westerlies Biome	[NAO] North Atlantic Ocean (MRGID:1912)	[GFST] Gulf Stream Province (MRGID:21454)	[SRF] surface water layer (ENVO:00010504)	2012-02-15T12:54	34.7527	-71.2566	5	19.4355	36.5427	213.802	0.814183	0.13371	0.22	0.02	0.74	394	https://ws.pangaea.de/dds-fdp/rest/panquery?datasetDOI=doi.pangaea.de/10.1594/PANGAEA.853810&filterParameterValue=1,TARA_N000003253	https://ws.pangaea.de/dds-fdp/rest/panquery?datasetDOI=doi.pangaea.de/10.1594/PANGAEA.858201&filterParameterValue=1,TARA_N000003253	https://ws.pangaea.de/dds-fdp/rest/panquery?datasetDOI=doi.pangaea.de/10.1594/PANGAEA.858207&filterParameterValue=1,TARA_N000003253
TARA_N000002103	TARA_147_SRF_0.8-5	TARA_147	Westerlies Biome	[NAO] North Atlantic Ocean (MRGID:1912)	[NAST-W] North Atlantic Subtropical Gyral Province (MRGID:21455)	[SRF] surface water layer (ENVO:00010504)	2012-02-18T14:22	33.0157	-66.5373	5	20.1216	36.5675	213.261	-0.960636	0.122914	0.22	0	0.4	175	https://ws.pangaea.de/dds-fdp/rest/panquery?datasetDOI=doi.pangaea.de/10.1594/PANGAEA.853810&filterParameterValue=1,TARA_N000002103	https://ws.pangaea.de/dds-fdp/rest/panquery?datasetDOI=doi.pangaea.de/10.1594/PANGAEA.858201&filterParameterValue=1,TARA_N000002103	https://ws.pangaea.de/dds-fdp/rest/panquery?datasetDOI=doi.pangaea.de/10.1594/PANGAEA.858207&filterParameterValue=1,TARA_N000002103
TARA_N000002113	TARA_148_SRF_0.8-5	TARA_148	Westerlies Biome	[NAO] North Atlantic Ocean (MRGID:1912)	[NAST-W] North Atlantic Subtropical Gyral Province (MRGID:21455)	[SRF] surface water layer (ENVO:00010504)	2012-02-24T11:40	31.7657	-64.179	5	20.3973	36.5996	212.562	NA	0.166512	0.09	0	0.15	78	https://ws.pangaea.de/dds-fdp/rest/panquery?datasetDOI=doi.pangaea.de/10.1594/PANGAEA.853810&filterParameterValue=1,TARA_N000002113	https://ws.pangaea.de/dds-fdp/rest/panquery?datasetDOI=doi.pangaea.de/10.1594/PANGAEA.858201&filterParameterValue=1,TARA_N000002113	https://ws.pangaea.de/dds-fdp/rest/panquery?datasetDOI=doi.pangaea.de/10.1594/PANGAEA.858207&filterParameterValue=1,TARA_N000002113
TARA_N000002135	TARA_149_SRF_0.8-5	TARA_149	Westerlies Biome	[NAO] North Atlantic Ocean (MRGID:1912)	[NAST-W] North Atlantic Subtropical Gyral Province (MRGID:21455)	[SRF] surface water layer (ENVO:00010504)	2012-03-01T10:48	34.1129	-49.9224	5	18.7327	36.4072	220.19	-1.17612	0.214174	0.25	0.06	0.68	1391	https://ws.pangaea.de/dds-fdp/rest/panquery?datasetDOI=doi.pangaea.de/10.1594/PANGAEA.853810&filterParameterValue=1,TARA_N000002135	https://ws.pangaea.de/dds-fdp/rest/panquery?datasetDOI=doi.pangaea.de/10.1594/PANGAEA.858201&filterParameterValue=1,TARA_N000002135	https://ws.pangaea.de/dds-fdp/rest/panquery?datasetDOI=doi.pangaea.de/10.1594/PANGAEA.858207&filterParameterValue=1,TARA_N000002135
TARA_N000002145	TARA_150_DCM_0.8-5	TARA_150	Westerlies Biome	[NAO] North Atlantic Ocean (MRGID:1912)	[NAST-W] North Atlantic Subtropical Gyral Province (MRGID:21455)	[DCM] deep chlorophyll maximum layer (ENVO:01000326)	2012-03-05T17:34	35.8969	-37.238	40	17.6552	36.2401	230.105	1.20919	0.343614	0.04	0	0.17	654	https://ws.pangaea.de/dds-fdp/rest/panquery?datasetDOI=doi.pangaea.de/10.1594/PANGAEA.853810&filterParameterValue=1,TARA_N000002145	https://ws.pangaea.de/dds-fdp/rest/panquery?datasetDOI=doi.pangaea.de/10.1594/PANGAEA.858201&filterParameterValue=1,TARA_N000002145	https://ws.pangaea.de/dds-fdp/rest/panquery?datasetDOI=doi.pangaea.de/10.1594/PANGAEA.858207&filterParameterValue=1,TARA_N000002145
TARA_N000002697	TARA_150_SRF_0.8-5	TARA_150	Westerlies Biome	[NAO] North Atlantic Ocean (MRGID:1912)	[NAST-W] North Atlantic Subtropical Gyral Province (MRGID:21455)	[SRF] surface water layer (ENVO:00010504)	2012-03-05T09:25	35.8969	-37.238	5	17.5831	36.3123	228.376	-0.328716	0.196921	0.04	0.01	0.17	654	https://ws.pangaea.de/dds-fdp/rest/panquery?datasetDOI=doi.pangaea.de/10.1594/PANGAEA.853810&filterParameterValue=1,TARA_N000002697	https://ws.pangaea.de/dds-fdp/rest/panquery?datasetDOI=doi.pangaea.de/10.1594/PANGAEA.858201&filterParameterValue=1,TARA_N000002697	https://ws.pangaea.de/dds-fdp/rest/panquery?datasetDOI=doi.pangaea.de/10.1594/PANGAEA.858207&filterParameterValue=1,TARA_N000002697
TARA_N000002723	TARA_151_DCM_0.8-5	TARA_151	Westerlies Biome	[NAO] North Atlantic Ocean (MRGID:1912)	[NAST-E] North Atlantic Subtropical Gyral Province (MRGID:21467)	[DCM] deep chlorophyll maximum layer (ENVO:01000326)	2012-03-09T17:42:29	36.1553	-28.9914	80	16.912	36.2146	230.646	0.462569	0.279223	0.01	0.01	0.05	252	https://ws.pangaea.de/dds-fdp/rest/panquery?datasetDOI=doi.pangaea.de/10.1594/PANGAEA.853810&filterParameterValue=1,TARA_N000002723	https://ws.pangaea.de/dds-fdp/rest/panquery?datasetDOI=doi.pangaea.de/10.1594/PANGAEA.858201&filterParameterValue=1,TARA_N000002723	https://ws.pangaea.de/dds-fdp/rest/panquery?datasetDOI=doi.pangaea.de/10.1594/PANGAEA.858207&filterParameterValue=1,TARA_N000002723
TARA_N000002741	TARA_151_SRF_0.8-5	TARA_151	Westerlies Biome	[NAO] North Atlantic Ocean (MRGID:1912)	[NAST-E] North Atlantic Subtropical Gyral Province (MRGID:21467)	[SRF] surface water layer (ENVO:00010504)	2012-03-09T08:59	36.1553	-28.9914	5	17.2601	36.2377	232.053	0.334082	0.040347	0.02	0.01	0.02	252	https://ws.pangaea.de/dds-fdp/rest/panquery?datasetDOI=doi.pangaea.de/10.1594/PANGAEA.853810&filterParameterValue=1,TARA_N000002741	https://ws.pangaea.de/dds-fdp/rest/panquery?datasetDOI=doi.pangaea.de/10.1594/PANGAEA.858201&filterParameterValue=1,TARA_N000002741	https://ws.pangaea.de/dds-fdp/rest/panquery?datasetDOI=doi.pangaea.de/10.1594/PANGAEA.858207&filterParameterValue=1,TARA_N000002741
TARA_N000002789	TARA_152_SRF_0.8-5	TARA_152	Westerlies Biome	[NAO] North Atlantic Ocean (MRGID:1912)	[NAST-E] North Atlantic Subtropical Gyral Province (MRGID:21467)	[SRF] surface water layer (ENVO:00010504)	2012-03-19T08:18	43.6849	-16.845	5	14.2581	35.9849	242.757	1.44846	0.334055	0.31	0.16	2.16	618	https://ws.pangaea.de/dds-fdp/rest/panquery?datasetDOI=doi.pangaea.de/10.1594/PANGAEA.853810&filterParameterValue=1,TARA_N000002789	https://ws.pangaea.de/dds-fdp/rest/panquery?datasetDOI=doi.pangaea.de/10.1594/PANGAEA.858201&filterParameterValue=1,TARA_N000002789	https://ws.pangaea.de/dds-fdp/rest/panquery?datasetDOI=doi.pangaea.de/10.1594/PANGAEA.858207&filterParameterValue=1,TARA_N000002789
