# Supplementary material for: Single-cell genomics of multiple uncultured stramenopiles reveals underestimated functional diversity across oceans
Source: Nat Commun. 2018 Jan 22;9:310. doi: 10.1038/s41467-017-02235-3 (PMC5778133; doi:10.1038/s41467-017-02235-3)
Supplement: Supplementary file 6 — Supplementary Data 3 [file 41467_2017_2235_MOESM6_ESM.xlsx]

## Sheet: Sample Number of Reads
Supplementary data 3: Name and accession number of metagenomic samples
Sample label	Sample material label	Sample label	Sample label	Analysis label	Analysis label	Related biomolecular data
(Tara Oceans ID)	(TARA_station#_depth_size-fraction)	(BioSamples ID)	(ENA accession #)	(ENA run accession #)	(MetaG data set)	(url)
TARA_X000000408	TARA_004_DCM_0.8-5	SAMEA2619419	ERS487956	ERR868510	4DCM1GGMM11	http://www.ebi.ac.uk/ena/data/view/ERS487956
TARA_X000000323	TARA_004_SRF_0.8-5	SAMEA2619396	ERS487919	ERR868369	4SUR1GGMM11	http://www.ebi.ac.uk/ena/data/view/ERS487919
TARA_X000000567	TARA_005_DCM_0.8-5	SAMEA2619456	ERS488005	ERR868373	5DCM1GGMM11	http://www.ebi.ac.uk/ena/data/view/ERS488005
TARA_X000000488	TARA_005_SRF_0.8-5	SAMEA2619443	ERS487982	ERR868497	5SUR1GGMM11	http://www.ebi.ac.uk/ena/data/view/ERS487982
TARA_X000000706	TARA_006_DCM_0.8-5	SAMEA2619486	ERS488048	ERR868448	6DCM2GGMM11	http://www.ebi.ac.uk/ena/data/view/ERS488048
TARA_X000000608	TARA_006_SRF_0.8-5	SAMEA2619467	ERS488020	ERR868431	6SUR2GGMM11	http://www.ebi.ac.uk/ena/data/view/ERS488020
TARA_A200000158	TARA_007_DCM_0.8-5	SAMEA2591077	ERS477956	ERR538182	7DCM1GGMM11	http://www.ebi.ac.uk/ena/data/view/ERS477956
TARA_A200000123	TARA_007_SRF_0.8-5	SAMEA2591060	ERS477934	ERR315825	7SUR1GGMM11	http://www.ebi.ac.uk/ena/data/view/ERS477934
TARA_X000001040	TARA_009_DCM_0.8-5	SAMEA2619551	ERS488150	ERR868473	9DCM1GGMM11	http://www.ebi.ac.uk/ena/data/view/ERS488150
TARA_A100000035	TARA_016_DCM_0.8-5	SAMEA2619664	ERS488317	ERR868482	16DCM1GGMM11	http://www.ebi.ac.uk/ena/data/view/ERS488317
TARA_A100000032	TARA_016_SRF_0.8-5	SAMEA2619654	ERS488306	ERR868412	16SUR2GGMM11	http://www.ebi.ac.uk/ena/data/view/ERS488306
TARA_A100000604	TARA_018_DCM_0.8-5	SAMEA2619684	ERS488352	ERR868488	18DCM1GGMM11	http://www.ebi.ac.uk/ena/data/view/ERS488352
TARA_A100000595	TARA_018_SRF_0.8-5	SAMEA2619675	ERS488338	ERR868393	18SUR1GGMM11	http://www.ebi.ac.uk/ena/data/view/ERS488338
TARA_A100000698	TARA_022_DCM_0.8-5	SAMEA2619754	ERS488460	ERR868496	22DCM1GGMM11	http://www.ebi.ac.uk/ena/data/view/ERS488460
TARA_A100000534	TARA_022_SRF_0.8-5	SAMEA2619745	ERS488446	ERR868403	22SUR1GGMM11	http://www.ebi.ac.uk/ena/data/view/ERS488446
TARA_A100000555	TARA_023_DCM_0.8-5	SAMEA2591105	ERS478005	ERR538175	23DCM1GGMM11	http://www.ebi.ac.uk/ena/data/view/ERS478005
TARA_A100000552	TARA_023_SRF_0.8-5	SAMEA2591095	ERS477990	ERR538173	23SUR1GGMM11	http://www.ebi.ac.uk/ena/data/view/ERS477990
TARA_A100000396	TARA_025_DCM_0.8-5	SAMEA2619788	ERS488515	ERR868418	25DCM1GGMM11	http://www.ebi.ac.uk/ena/data/view/ERS488515
TARA_A100000393	TARA_025_SRF_0.8-5	SAMEA2619777	ERS488497	ERR868356	25SUR1GGMM11	http://www.ebi.ac.uk/ena/data/view/ERS488497
TARA_A100001332	TARA_030_DCM_0.8-5	SAMEA2591130	ERS478048	ERR538179	30DCM1GGMM11	http://www.ebi.ac.uk/ena/data/view/ERS478048
TARA_A100001639	TARA_030_SRF_0.8-5	SAMEA2591117	ERS478026	ERR538186	30SUR1GGMM11	http://www.ebi.ac.uk/ena/data/view/ERS478026
TARA_N000000323	TARA_034_DCM_0.8-5	SAMEA2619916	ERS488694	ERR868439	34DCM1GGMM11	http://www.ebi.ac.uk/ena/data/view/ERS488694
TARA_N000000327	TARA_034_SRF_0.8-5	SAMEA2619917	ERS488695	ERR868463	34SUR1GGMM11	http://www.ebi.ac.uk/ena/data/view/ERS488695
TARA_N000000317	TARA_036_DCM_0.8-5	SAMEA2619958	ERS488753	ERR868487	36DCM1GGMM11	http://www.ebi.ac.uk/ena/data/view/ERS488753
TARA_N000000316	TARA_036_SRF_0.8-5	SAMEA2619943	ERS488730	ERR868428	36SUR1GGMM11	http://www.ebi.ac.uk/ena/data/view/ERS488730
TARA_N000000029	TARA_038_SRF_0.8-5	SAMEA2620010	ERS488809	ERR868503	38SUR0GGMM11	http://www.ebi.ac.uk/ena/data/view/ERS488809
TARA_N000000006	TARA_039_SRF_0.8-5	SAMEA2620071	ERS488885	ERR868408	39SUR1GGMM11	http://www.ebi.ac.uk/ena/data/view/ERS488885
TARA_N000000072	TARA_041_DCM_0.8-5	SAMEA2620221	ERS489078	ERR868409	41DCM1GGMM11	http://www.ebi.ac.uk/ena/data/view/ERS489078
TARA_N000000071	TARA_041_SRF_0.8-5	SAMEA2620204	ERS489053	ERR868486	41SUR1GGMM11	http://www.ebi.ac.uk/ena/data/view/ERS489053
TARA_N000000086	TARA_042_DCM_0.8-5	SAMEA2620267	ERS489142	ERR868383	42DCM1GGMM11	http://www.ebi.ac.uk/ena/data/view/ERS489142
TARA_N000000085	TARA_042_SRF_0.8-5	SAMEA2620249	ERS489106	ERR868396	42SUR1GGMM11	http://www.ebi.ac.uk/ena/data/view/ERS489106
TARA_N000000292	TARA_043_SRF_0.8-5	SAMEA2620292	ERS489175	ERR868508	43SUR1GGMM11	http://www.ebi.ac.uk/ena/data/view/ERS489175
TARA_N000000255	TARA_045_SRF_0.8-5	SAMEA2620354	ERS489251	ERR868507	45SUR1GGMM11	http://www.ebi.ac.uk/ena/data/view/ERS489251
TARA_N000000267	TARA_046_SRF_0.8-5	SAMEA2620378	ERS489279	ERR868478	46SUR1GGMM11	http://www.ebi.ac.uk/ena/data/view/ERS489279
TARA_N000000217	TARA_051_DCM_0.8-5	SAMEA2620527	ERS489506	ERR868370	51DCM1GGMM11	http://www.ebi.ac.uk/ena/data/view/ERS489506
TARA_N000000214	TARA_051_SRF_0.8-5	SAMEA2620503	ERS489451	ERR868391	51SUR1GGMM11	http://www.ebi.ac.uk/ena/data/view/ERS489451
TARA_N000000600	TARA_052_DCM_0.8-5	SAMEA2620581	ERS489596	ERR599328	52DCM0GGMM11	http://www.ebi.ac.uk/ena/data/view/ERS489596
TARA_N000000598	TARA_052_SRF_0.8-5	SAMEA2620556	ERS489543	ERR599280	52SUR0GGMM11	http://www.ebi.ac.uk/ena/data/view/ERS489543
TARA_N000000419	TARA_058_DCM_0.8-5	SAMEA2620745	ERS489857	ERR868350	58DCM1GGMM11	http://www.ebi.ac.uk/ena/data/view/ERS489857
TARA_N000000469	TARA_058_SRF_0.8-5	SAMEA2620711	ERS489785	ERR868452	58SUR1GGMM11	http://www.ebi.ac.uk/ena/data/view/ERS489785
TARA_N000000524	TARA_064_DCM_0.8-5	SAMEA2620845	ERS490019	ERR599324	64DCM1GGMM11	http://www.ebi.ac.uk/ena/data/view/ERS490019
TARA_N000000522	TARA_064_SRF_0.8-5	SAMEA2620802	ERS489933	ERR599266	64SUR1GGMM11	http://www.ebi.ac.uk/ena/data/view/ERS489933
TARA_N000000961	TARA_065_DCM_0.8-5	SAMEA2620910	ERS490105	ERR599323	65DCM1GGMM11	http://www.ebi.ac.uk/ena/data/view/ERS490105
TARA_N000000959	TARA_065_SRF_0.8-5	SAMEA2620870	ERS490044	ERR599210	65SUR1GGMM12	http://www.ebi.ac.uk/ena/data/view/ERS490044
TARA_N000000807	TARA_066_DCM_0.8-5	SAMEA2620959	ERS490172	ERR599334	66DCM1GGMM11	http://www.ebi.ac.uk/ena/data/view/ERS490172
TARA_N000000805	TARA_066_SRF_0.8-5	SAMEA2620939	ERS490134	ERR599261	66SUR1GGMM11	http://www.ebi.ac.uk/ena/data/view/ERS490134
TARA_N000000756	TARA_067_SRF_0.8-5	SAMEA2620988	ERS490201	ERR599302	67SUR1GGMM11	http://www.ebi.ac.uk/ena/data/view/ERS490201
TARA_N000000728	TARA_068_DCM_0.8-5	SAMEA2621048	ERS490307	ERR599284	68DCM1GGMM11	http://www.ebi.ac.uk/ena/data/view/ERS490307
TARA_N000000722	TARA_068_SRF_0.8-5	SAMEA2621029	ERS490281	ERR599257	68SUR1GGMM11	http://www.ebi.ac.uk/ena/data/view/ERS490281
TARA_N000000678	TARA_070_SRF_0.8-5	SAMEA2621082	ERS490343	ERR599305	70SUR1GGMM11	http://www.ebi.ac.uk/ena/data/view/ERS490343
TARA_N000000833	TARA_072_DCM_0.8-5	SAMEA2621169	ERS490490	ERR599307	72DCM0GGMM11	http://www.ebi.ac.uk/ena/data/view/ERS490490
TARA_N000000860	TARA_076_DCM_0.8-5	SAMEA2621226	ERS490607	ERR599330	76DCM1GGMM11	http://www.ebi.ac.uk/ena/data/view/ERS490607
TARA_N000000855	TARA_076_SRF_0.8-5	SAMEA2621209	ERS490553	ERR599309	76SUR1GGMM11	http://www.ebi.ac.uk/ena/data/view/ERS490553
TARA_N000000622	TARA_078_DCM_0.8-5	SAMEA2621282	ERS490701	ERR599322	78DCM1GGMM11	http://www.ebi.ac.uk/ena/data/view/ERS490701
TARA_N000000620	TARA_078_SRF_0.8-5	SAMEA2621265	ERS490670	ERR599311	78SUR1GGMM11	http://www.ebi.ac.uk/ena/data/view/ERS490670
TARA_N000001485	TARA_080_DCM_0.8-5	SAMEA2621337	ERS490792	ERR868483	80DCM1GGMM11	http://www.ebi.ac.uk/ena/data/view/ERS490792
TARA_N000001491	TARA_080_SRF_0.8-5	SAMEA2621315	ERS490751	ERR868387	80SUR1GGMM11	http://www.ebi.ac.uk/ena/data/view/ERS490751
TARA_N000001436	TARA_081_SRF_0.8-5	SAMEA2621362	ERS490817	ERR868372	81SUR1GGMM11	http://www.ebi.ac.uk/ena/data/view/ERS490817
TARA_N000001386	TARA_082_SRF_0.8-5	SAMEA2621412	ERS490896	ERR599298	82SUR0GGMM11	http://www.ebi.ac.uk/ena/data/view/ERS490896
TARA_N000001374	TARA_083_SRF_0.8-5	SAMEA2621470	ERS490977	ERR868388	83SUR1GGMM11	http://www.ebi.ac.uk/ena/data/view/ERS490977
TARA_N000001438	TARA_084_SRF_0.8-5	SAMEA2621498	ERS491012	ERR599254	84SUR0GGMM11	http://www.ebi.ac.uk/ena/data/view/ERS491012
TARA_N000001030	TARA_085_DCM_0.8-5	SAMEA2621544	ERS491103	ERR599325	85DCM0GGMM11	http://www.ebi.ac.uk/ena/data/view/ERS491103
TARA_N000001028	TARA_085_SRF_0.8-5	SAMEA2621522	ERS491057	ERR599335	85SUR0GGMM11	http://www.ebi.ac.uk/ena/data/view/ERS491057
TARA_N000001217	TARA_089_SRF_0.8-5	SAMEA2621696	ERS491289	ERR868394	89SUR1GGMM11	http://www.ebi.ac.uk/ena/data/view/ERS491289
TARA_N000001299	TARA_092_SRF_0.8-5	SAMEA2621772	ERS491398	ERR868413	92SUR1GGMM11	http://www.ebi.ac.uk/ena/data/view/ERS491398
TARA_N000001111	TARA_093_DCM_0.8-5	SAMEA2621823	ERS491474	ERR868358	93DCM1GGMM11	http://www.ebi.ac.uk/ena/data/view/ERS491474
TARA_N000001296	TARA_093_SRF_0.8-5	SAMEA2621791	ERS491433	ERR868416	93SUR1GGMM11	http://www.ebi.ac.uk/ena/data/view/ERS491433
TARA_N000001236	TARA_096_DCM_0.8-5	SAMEA2621894	ERS491572	ERR868415	96DCM1GGMM11	http://www.ebi.ac.uk/ena/data/view/ERS491572
TARA_N000001256	TARA_096_SRF_0.8-5	SAMEA2621872	ERS491538	ERR868404	96SUR1GGMM11	http://www.ebi.ac.uk/ena/data/view/ERS491538
TARA_N000001525	TARA_097_DCM_0.8-5	SAMEA2621971	ERS491673	ERR868446	97DCM2GGMM11	http://www.ebi.ac.uk/ena/data/view/ERS491673
TARA_N000001522	TARA_097_SRF_0.8-5	SAMEA2621922	ERS491613	ERR868444	97SUR1GGMM11	http://www.ebi.ac.uk/ena/data/view/ERS491613
TARA_N000001588	TARA_098_DCM_0.8-5	SAMEA2622038	ERS491757	ERR873966	98DCM1GGMM12	http://www.ebi.ac.uk/ena/data/view/ERS491757
TARA_N000001574	TARA_098_SRF_0.8-5	SAMEA2622010	ERS491719	ERR868499	98SUR1GGMM11	http://www.ebi.ac.uk/ena/data/view/ERS491719
TARA_N000001610	TARA_100_DCM_0.8-5	SAMEA2622130	ERS491885	ERR868465	100DCM1GGMM11	http://www.ebi.ac.uk/ena/data/view/ERS491885
TARA_N000001652	TARA_102_DCM_0.8-5	SAMEA2622230	ERS492023	ERR868440	102DCM1GGMM11	http://www.ebi.ac.uk/ena/data/view/ERS492023
TARA_N000001692	TARA_106_DCM_0.8-5	SAMEA2622278	ERS492090	ERR868505	106DCM1GGMM11	http://www.ebi.ac.uk/ena/data/view/ERS492090
TARA_N000001690	TARA_106_SRF_0.8-5	SAMEA2622258	ERS492052	ERR868502	106SUR1GGMM11	http://www.ebi.ac.uk/ena/data/view/ERS492052
TARA_N000001732	TARA_109_DCM_0.8-5	SAMEA2622345	ERS492186	ERR868472	109DCM1GGMM11	http://www.ebi.ac.uk/ena/data/view/ERS492186
TARA_N000001730	TARA_109_SRF_0.8-5	SAMEA2622325	ERS492154	ERR868441	109SUR1GGMM11	http://www.ebi.ac.uk/ena/data/view/ERS492154
TARA_N000001752	TARA_110_DCM_0.8-5	SAMEA2622417	ERS492279	ERR868438	110DCM1GGMM11	http://www.ebi.ac.uk/ena/data/view/ERS492279
TARA_N000001750	TARA_110_SRF_0.8-5	SAMEA2622391	ERS492243	ERR868442	110SUR1GGMM11	http://www.ebi.ac.uk/ena/data/view/ERS492243
TARA_N000001870	TARA_112_SRF_0.8-5	SAMEA2622536	ERS492426	ERR868501	112SUR1GGMM11	http://www.ebi.ac.uk/ena/data/view/ERS492426
TARA_N000001896	TARA_113_SRF_0.8-5	SAMEA2622605	ERS492516	ERR868405	113SUR1GGMM11	http://www.ebi.ac.uk/ena/data/view/ERS492516
TARA_N000001948	TARA_122_DCM_0.8-5	SAMEA2622699	ERS492708	ERR868425	122DCM1GGMM11	http://www.ebi.ac.uk/ena/data/view/ERS492708
TARA_N000001938	TARA_122_SRF_0.8-5	SAMEA2622661	ERS492651	ERR868513	122SUR1GGMM11	http://www.ebi.ac.uk/ena/data/view/ERS492651
TARA_N000001992	TARA_123_SRF_0.8-5	SAMEA2622717	ERS492740	ERR868469	123SUR1GGMM11	http://www.ebi.ac.uk/ena/data/view/ERS492740
TARA_N000002037	TARA_124_SRF_0.8-5	SAMEA2622770	ERS492825	ERR868489	124SUR1GGMM11	http://www.ebi.ac.uk/ena/data/view/ERS492825
TARA_N000002019	TARA_125_SRF_0.8-5	SAMEA2622826	ERS492897	ERR868382	125SUR1GGMM11	http://www.ebi.ac.uk/ena/data/view/ERS492897
TARA_N000002291	TARA_128_DCM_0.8-5	SAMEA2622936	ERS493111	ERR868458	128DCM1GGMM11	http://www.ebi.ac.uk/ena/data/view/ERS493111
TARA_N000002289	TARA_128_SRF_0.8-5	SAMEA2622914	ERS493057	ERR868462	128SUR1GGMM11	http://www.ebi.ac.uk/ena/data/view/ERS493057
TARA_N000002312	TARA_129_DCM_0.8-5	SAMEA2622983	ERS493175	ERR868427	129DCM1GGMM11	http://www.ebi.ac.uk/ena/data/view/ERS493175
TARA_N000002310	TARA_129_SRF_0.8-5	SAMEA2622957	ERS493132	ERR868347	129SUR1GGMM11	http://www.ebi.ac.uk/ena/data/view/ERS493132
TARA_N000002354	TARA_131_DCM_0.8-5	SAMEA2623037	ERS493264	ERR868464	131DCM1GGMM11	http://www.ebi.ac.uk/ena/data/view/ERS493264
TARA_N000002352	TARA_131_SRF_0.8-5	SAMEA2623018	ERS493224	ERR868485	131SUR1GGMM11	http://www.ebi.ac.uk/ena/data/view/ERS493224
TARA_N000002418	TARA_132_DCM_0.8-5	SAMEA2623092	ERS493353	ERR868385	132DCM1GGMM11	http://www.ebi.ac.uk/ena/data/view/ERS493353
TARA_N000002416	TARA_132_SRF_0.8-5	SAMEA2623072	ERS493313	ERR868480	132SUR1GGMM11	http://www.ebi.ac.uk/ena/data/view/ERS493313
TARA_N000002191	TARA_135_DCM_0.8-5	SAMEA2623228	ERS493557	ERR868346	135DCM1GGMM11	http://www.ebi.ac.uk/ena/data/view/ERS493557
TARA_N000002179	TARA_135_SRF_0.8-5	SAMEA2623206	ERS493519	ERR868433	135SUR1GGMM11	http://www.ebi.ac.uk/ena/data/view/ERS493519
TARA_N000002961	TARA_136_SRF_0.8-5	SAMEA2623266	ERS493612	ERR868378	136SUR1GGMM11	http://www.ebi.ac.uk/ena/data/view/ERS493612
TARA_N000002936	TARA_137_DCM_0.8-5	SAMEA2623304	ERS493679	ERR868492	137DCM1GGMM11	http://www.ebi.ac.uk/ena/data/view/ERS493679
TARA_N000002925	TARA_137_SRF_0.8-5	SAMEA2623284	ERS493645	ERR868477	137SUR1GGMM11	http://www.ebi.ac.uk/ena/data/view/ERS493645
TARA_N000003011	TARA_138_DCM_0.8-5	SAMEA2623379	ERS493797	ERR868398	138DCM1GGMM11	http://www.ebi.ac.uk/ena/data/view/ERS493797
TARA_N000003001	TARA_138_SRF_0.8-5	SAMEA2623359	ERS493761	ERR868390	138SUR1GGMM11	http://www.ebi.ac.uk/ena/data/view/ERS493761
TARA_N000003037	TARA_139_SRF_0.8-5	SAMEA2623419	ERS493853	ERR868420	139SUR1GGMM11	http://www.ebi.ac.uk/ena/data/view/ERS493853
TARA_N000003104	TARA_142_DCM_0.8-5	SAMEA2623504	ERS493997	ERR868367	142DCM1GGMM11	http://www.ebi.ac.uk/ena/data/view/ERS493997
TARA_N000003083	TARA_142_SRF_0.8-5	SAMEA2623479	ERS493954	ERR868430	142SUR1GGMM11	http://www.ebi.ac.uk/ena/data/view/ERS493954
TARA_N000003137	TARA_143_SRF_0.8-5	SAMEA2623543	ERS494036	ERR868421	143SUR1GGMM11	http://www.ebi.ac.uk/ena/data/view/ERS494036
TARA_N000003179	TARA_144_SRF_0.8-5	SAMEA2623603	ERS494131	ERR873964	144SUR1GGMM12	http://www.ebi.ac.uk/ena/data/view/ERS494131
TARA_N000003219	TARA_145_SRF_0.8-5	SAMEA2623641	ERS494184	ERR868411	145SUR1GGMM11	http://www.ebi.ac.uk/ena/data/view/ERS494184
TARA_N000003253	TARA_146_SRF_0.8-5	SAMEA2623685	ERS494248	ERR868351	146SUR1GGMM11	http://www.ebi.ac.uk/ena/data/view/ERS494248
TARA_N000002103	TARA_147_SRF_0.8-5	SAMEA2623723	ERS494304	ERR868366	147SUR1GGMM11	http://www.ebi.ac.uk/ena/data/view/ERS494304
TARA_N000002113	TARA_148_SRF_0.8-5	SAMEA2623743	ERS494341	ERR868395	148SUR1GGMM11	http://www.ebi.ac.uk/ena/data/view/ERS494341
TARA_N000002135	TARA_149_SRF_0.8-5	SAMEA2623783	ERS494403	ERR868392	149SUR1GGMM11	http://www.ebi.ac.uk/ena/data/view/ERS494403
TARA_N000002145	TARA_150_DCM_0.8-5	SAMEA2623839	ERS494501	ERR868511	150DCM1GGMM11	http://www.ebi.ac.uk/ena/data/view/ERS494501
TARA_N000002697	TARA_150_SRF_0.8-5	SAMEA2623817	ERS494454	ERR868354	150SUR1GGMM11	http://www.ebi.ac.uk/ena/data/view/ERS494454
TARA_N000002723	TARA_151_DCM_0.8-5	SAMEA2623879	ERS494570	ERR868423	151DCM1GGMM11	http://www.ebi.ac.uk/ena/data/view/ERS494570
TARA_N000002741	TARA_151_SRF_0.8-5	SAMEA2623861	ERS494529	ERR868459	151SUR1GGMM11	http://www.ebi.ac.uk/ena/data/view/ERS494529
TARA_N000002789	TARA_152_SRF_0.8-5	SAMEA2623901	ERS494594	ERR868445	152SUR1GGMM11	http://www.ebi.ac.uk/ena/data/view/ERS494594
